# Supplementary material for: Different as night and day: Behavioural and life history responses to varied photoperiods in Daphnia magna
Source: Mol Ecol. 2019 Sep 26;28(19):4422–38. doi: 10.1111/mec.15230 (PMC6856852; doi:10.1111/mec.15230)
Supplement: Supplementary file 2 [file MEC-28-4422-s002.xlsx]

## Sheet: Table S1
Table S1. Union of all differentially expressed transcripts from experimental trials 1 and 2. The transcripts represent targets differentially expressed in response to photoperiod (p = 0.01) with post-hoc pair-wise tests consisting of moderated t-tests (p = 0.05) against the control photoperiod (16L:8D) and includes a ≥ 1.5 fold change cutoff. All fold changes are calculated against the control p…
Photoperiod	Experimental Trial	ProbeName	p-value	Fold Change	GeneSymbol	bit_score	Evalue	GeneID	Gene Name	percent_identity	Refseq	Species	EntrezGeneID	RefSeqAccession1	NEW Annots -->	NEW protein_hit_accession	NEW protein_hit_name	NEW Species_Name	NEW evalue	Probe SEQUENCE
4L:20D	Experiment 2	DM00044P3	5.85273e-06	-1.62168	LOC410026	309		110757059	similar to Rpt3 CG16916-PA	77.19	XM_393513.3	Apis mellifera	110757059	XM_393513		JAN50311	26S protease regulatory subunit 6B	Daphnia magna	2.69259e-92	TCCAAGAGGTGTTTTGATGTATGGGCCCCCAGGATGTGGGAAAACTATGT
4L:20D	Experiment 2	DM00074P4	0.000105009	-1.82458	Tbp-1	502		281362381	Tat-binding protein-1	79.17	NM_079740.3	Drosophila melanogaster	281362381	NM_079740		JAN33367	26S protease regulatory subunit 6A	Daphnia magna	9.88758e-140	GTGATGGTGCCAAGTTGGTACGAGACGCATTCGCGTTGGCTAAAGAAAAA
4L:20D	Experiment 2	DM00100P3	0.000762171	1.68461	Dvir\GJ16511	84	2e-13	195397054	Dvir_GJ16511	83.72	XM_002057108.1	Drosophila virilis	195397054	XM_002057108		BAB64346	homeotic protein	Daphnia magna	1.3977e-143	TCAGCAGCAGCAACAACAACAGCATTTACTGAACCATCAGCAGTACCTCA
4L:20D	Experiment 2	DM00118P3	0.000501204	-1.65228	betaCop	168	1e-39	110763425	similar to coatomer protein complex, subunit beta	75.31	XM_001120953.1	Apis mellifera	110763425	XM_001120953		JAN48635	Coatomer subunit beta	Daphnia magna	1.13135e-52	TTTGGAACATCGACATAGCTACGTTCGGCGCAATGCCGTTTTGGCTATTT
4L:20D	Experiment 1	DM00119P1	0.00278484	-1.50175	LOC100064459	233		194216173	similar to ribosomal protein S5	75.93	XM_001495360.2	Equus caballus	194216173	XM_001495360		EFX68204	hypothetical protein DAPPUDRAFT_301516	Daphnia pulex	6.82812e-82	CCAAAGCAAGCCCCAAAGAAAAGCATGGATTTGGCAGCCCATTTCTCAAA
4L:20D	Experiment 2	DM00124P1	0.002041	-1.68895	AgaP_AGAP008604	174	8e-41	158293344	AgaP_AGAP008604	70.13	XM_557743.3	Anopheles gambiae	158293344	XM_557743		JAN51132	Glycine--tRNA ligase	Daphnia magna	4.98372e-153	GAGGCATTCGCCTCACCCAATTTGGGAGGATCCAAGGCTTTGACCCATTCACGATTTTGT
4L:20D	Experiment 2	DM00149P2	0.000118551	-1.77193	PHF5A	185	9.8e-45	170583172	Bm1_25020	80.5	XM_001896429.1	Brugia malayi	170583172	XM_001896429		JAN62393	PHD finger domain-containing protein 5A	Daphnia magna	1.29021e-46	ACAACCAGGCGTTGCTATCGGTCGTTTATGCGAAAAGTGTGATGGCAAAT
4L:20D	Experiment 1	DM00156P3	0.00631964	1.57484	LOC100027432	159	9e-37	126323363	hypothetical protein LOC100027432	74.69	XM_001377686.1	Monodelphis domestica	126323363	XM_001377686		KZS03609	Phenylalanine--tRNA ligase alpha subunit	Daphnia magna	5.22255e-60	CCTCGCATGGGGCCTTAGTTTAGAAAGGCCCACGATGATTAAGTATGGCT
4L:20D	Experiment 2	DM00167P2	0.00271234	1.59283	LOC100123445	168	2e-39	156548213	similar to CG3937-PD	71.17	XM_001607040.1	Nasonia vitripennis	156548213	XM_001607040		KZS18592	Filamin-B	Daphnia magna	2.57844e-74	GTTTACATCAGCCCGGAACAGGGTGACGCACACAAAATTGAAATCGGACA
4L:20D	Experiment 2	DM00170P1	1.35341e-05	-1.60034	PSMC4	205		157115653	AaeL_AAEL007297	77.52	XM_001652594.1	Aedes aegypti	157115653	XM_001652594		JAN34120	26S protease regulatory subunit 6B	Daphnia magna	4.43025e-57	GTTGACCAAAGCAGTGGCACATCATACAACAGCGGCCTTCATCCGTGTGG
4L:20D	Experiment 2	DM00193P4	0.000295426	-1.53837	Dana\GF20965	156	6e-36	194763746	Dana_GF20965	76.47	XM_001963958.1	Drosophila ananassae	194763746	XM_001963958		KZS00869	SWI/SNF-related matrix-associated actin-dependent regulator of chromatin subfamily D member	Daphnia magna	8.92464e-39	TCTGTATGGCCCTGATAACCATCTAGTGGAGTGGCATCGAACTTCCACGA
4L:20D	Experiment 2	DM00194P2	1.9236e-05	-1.82764	LOC100165753	181	2e-43	193624717	similar to septin	76	XM_001949066.1	Acyrthosiphon pisum	193624717	XM_001949066		KZS09614	Septin-1	Daphnia magna	1.01198e-72	CGACAGTATCCATGGGGGGTAGTTGAAGTTGAAAATCCCGAACACTGCGA
4L:20D	Experiment 2	DM00202P4	0.000926399	-1.70647	hoip	194		110764862	similar to Nhp2 non-histone chromosome protein 2-like 1	76.09	XM_396907.3	Apis mellifera	110764862	XM_396907		JAN65248	NHP2 non-histone chromosome protein 2	Daphnia magna	8.30885e-68	TTCCTCTCTGCGATGGACGTCGCTTCACTGAGGTTAGTCAAACAAAGCTG
4L:20D	Experiment 2	DM00206P2	0.000245373	-1.52557	galnt7	179	9e-43	170060397	CpipJ_CPIJ014647	73.83	XM_001865749.1	Culex quinquefasciatus	170060397	XM_001865749		JAN52426	N-acetylgalactosaminyltransferase	Daphnia magna	1.54599e-69	AAGATTTGGCAGTGTGGAGGTAAAATCCTCTGGGTTCCTTGTTCGCGTGT
4L:20D	Experiment 2	DM00208P2	0.00057012	-1.62609	BRAFLDRAFT_279056	260		260797796	BRAFLDRAFT_279056	73.27	XM_002593842.1	Branchiostoma floridae	260797796	XM_002593842		JAN56965	T-complex protein 1 subunit beta	Daphnia magna	3.07667e-92	CGCCCGCATCCTTATTGCCAATACGCCTATGGACACTGACAAAATCAAGG
4L:20D	Experiment 2	DM00217P4	1.18181e-05	-1.71359	Ola1	197		76677912	Obg-like ATPase 1	72.35	NM_025942.2	Mus musculus	76677912	NM_025942		JAN70357	GTP-binding protein	Daphnia magna	2.52701e-60	TGTTGGCAAGTCTACCTTCTTCAATGTGCTGACAAAAAGTGCAGCGCCTG
4L:20D	Experiment 2	DM00223P2	0.00403491	-2.78352	LOC576659	75	5e-11	115772459	similar to amylase, pancreatic, alpha-2B	82.43	XM_776942.2	Strongylocentrotus purpuratus	115772459	XM_776942		JAN62916	putative Alpha-amylase	Daphnia magna	2.71869e-74	TGTTTATCGGATGCAGGTGTTCAGATTTCTCCGCCAGCGGAACATATCGT
4L:20D	Experiment 2	DM00249P2	0.000408798	-1.53453	LOC657452	273		91093894	similar to HECT, UBA and WWE domain containing 1	75.38	XM_963912.1	Tribolium castaneum	91093894	XM_963912		JAN91268	E3 ubiquitin protein ligase URE-B1 variant	Daphnia magna	1.08623e-86	ACCCAAAGCCTTCGGAACACTCGTGAATGGCTTTGAGTAGATACGTTCTG
4L:20D	Experiment 2	DM00268P2	0.000104488	-1.56408	LOC100164683	168	2e-39	193674110	similar to proteasome subunit alpha type	69.32	XM_001946418.1	Acyrthosiphon pisum	193674110	XM_001946418		JAN31474	putative Proteasome subunit alpha type-1	Daphnia magna	5.9937e-103	CTATATGCGAACCGAGTGCCTCAACCATCGCTATTCCCATGATGAGCCTC
4L:20D	Experiment 2	DM00285P3	0.00746219	2.41763	Dsec\GM11643	100	8e-19	195356573	Dsec_GM11643	85.88	XM_002044699.1	Drosophila sechellia	195356573	XM_002044699		JAN39285	Nuclear receptor subfamily 1 group D member	Daphnia magna	2.1995e-26	CGACACCAATTCGCTGATGGATGAGGCGTACAAACCGCACAAGAAATTCC
4L:20D	Experiment 2	DM00292P2	0.000481226	-1.53065	BRAFLDRAFT_125875	75	6e-11	260826409	BRAFLDRAFT_125875	66.54	XM_002608112.1	Branchiostoma floridae	260826409	XM_002608112		JAN57618	Beta-centractin	Daphnia magna	1.75484e-52	GCCTTGTCCGCATCTGCGATGCTCTCTTCTTTAAGAGGGTTGGCAGATAA
4L:20D	Experiment 2	DM00331P3	0.0300335	-3.20662	Dana\GF19486	178	2e-42	194767903	Dana_GF19486	79.6	XM_001966018.1	Drosophila ananassae	194767903	XM_001966018		KZS07506	Flotillin-2	Daphnia magna	9.49985e-41	GCTTCTCTAGTCCGTGAAGTGGCAGCTCCCGATGTCGGCCGGATGGGCAT
4L:20D	Experiment 2	DM00340P3	2.56869e-05	-1.97074	PABN1	221		112983359	polyadenylate binding protein 2	72.03	NM_001044179.1	Bombyx mori	112983359	NM_001044179		JAN88746	Polyadenylate-binding protein	Daphnia magna	8.17144e-117	TGCTGCAATCAGAGGTGGAAAAGCAAATTAACAGTCCAACGGGTGTTGCA
4L:20D	Experiment 1	DM00347P2	0.0470845	-1.51822	ABC	156	2e-35	157107348	AaeL_AAEL004743	67.54	XM_001649689.1	Aedes aegypti	157107348	XM_001649689		JAN65188	Multidrug resistance-associated protein lethal(2)03659	Daphnia magna	2.04287e-113	GAGTGCCGTCGACAGCCACGTAGGAAAACACATCTTCGACGAAGTAATCG
4L:20D	Experiment 1	DM00375P2	0.00193669	-1.6755	Bm1_05170	88	4e-15	170573557	Bm1_05170	79.79	XM_001892474.1	Brugia malayi	170573557	XM_001892474		BAE94324	vitellogenin fused with superoxide dismutase	Daphnia magna	1.17264e-44	ACCTGCGGTTCCTCTCGTACTTCGCAGGAACTATCGCAACAACATTTCTT
4L:20D	Experiment 2	DM00396P1	0.000295394	-1.63223	LOC100015393	316		126339410	similar to chaperonin containing t-complex polypeptide 1, beta subunit; CCT-beta	72.44	XM_001369436.1	Monodelphis domestica	126339410	XM_001369436		KZS20481	T-complex protein 1 subunit beta	Daphnia magna	5.21971e-118	ACGCGGTGCAACCCAGCAAATTCTTGATGAAGCAGAACGTTCAATTCATG
4L:20D	Experiment 2	DM00412P2	0.000918798	-1.66465	nop5	125	9e-27	110756903	similar to nop5 CG10206-PA	74.87	XM_395309.3	Apis mellifera	110756903	XM_395309		JAN57528	putative Nucleolar protein nop5, partial	Daphnia magna	1.83196e-40	TGGGCAAAATTGTTACGGATAACTTGGCGTTTGTTCGGACCGTCCAAACA
4L:20D	Experiment 2	DM00452P3	0.000810349	-1.5116	LOC412308	150	4e-34	110766830	similar to Flap endonuclease 1 CG8648-PA	73.12	XM_395769.3	Apis mellifera	110766830	XM_395769		KZS13692	Flap Endonuclease 1	Daphnia magna	1.32295e-52	GGTCTACGCAACGGCAACTGAAGACATGGATTCGTTGACCTTCGGTTCTA
4L:20D	Experiment 2	DM00490P1	0.000189466	-1.5794	cct5b	260		147902488	chaperonin containing TCP1, subunit 5 (epsilon)	71.68	NM_001097075.1	Xenopus laevis	147902488	NM_001097075		JAN48570	T-complex protein 1 subunit epsilon	Daphnia magna	4.27664e-122	TTGGTGATGGAACTACTGGGGTTGTAGTTCTAGCCGGAGCTCTCTTGGAG
4L:20D	Experiment 2	DM00498P1	0.00011164	-1.90037	LOC692991	304		114053190	glycyl-tRNA synthetase	73.35	NM_001046828.1	Bombyx mori	114053190	NM_001046828		JAN51132	Glycine--tRNA ligase	Daphnia magna	3.25764e-123	ATTGAAGAAATTCTTGCACCGTTCCGTGCTGCCGTCAAAGAGCAGGGTGATAAAGTTCGC
4L:20D	Experiment 2	DM00517P4	0.000244341	-1.68191	LOC100207193	75	4e-11	221101962	similar to predicted protein	70.22	XM_002165178.1	Hydra magnipapillata	221101962	XM_002165178		JAN40238	ATP-dependent RNA helicase DDX24, partial	Daphnia magna	8.16039e-109	TAAGAGTAATTGATGTAGCAGAGCTAAGCTCTCAGAAAACCAAAGTAGTC
4L:20D	Experiment 2	DM00520P2	0.000606577	-1.70733	MAGOH	156	5e-36	77735444	mago-nashi homolog, proliferation-associated (Drosophila)	80.12	NM_001034245.1	Bos taurus	77735444	NM_001034245		JAN38006	Mago nashi	Daphnia magna	2.08764e-37	TCCAATTCCTGTCTTCCAACACGATCAGGAGTTGGCCACAGGGAATCATC
4L:20D	Experiment 2	DM00523P4	0.000306043	-1.89533	LOC733131	232		114052712	proteasome 26S non-ATPase subunit 7	72.58	NM_001047078.1	Bombyx mori	114052712	NM_001047078						TTGATCATTGGTTTTAGTGTGTACGCACTTTACAAACTGCTGATCCGCCA
4L:20D	Experiment 2	DM00537P4	0.00954913	-1.50152	LOC661334	75	5e-11	189238752	similar to CG13432-PA	64.5	XM_967498.2	Tribolium castaneum	189238752	XM_967498		JAN93291	Lethal (2)	Daphnia magna	1.03195e-143	TTCGTTCTTTTCCGGGGCACCATTGATGTTTGTCTTGACCGTTGTTCAGG
4L:20D	Experiment 2	DM00559P1	0.00215532	-1.5036	LOC732876	434		114052503	proteasome 25 kDa subunit	74.24	NM_001046879.1	Bombyx mori	114052503	NM_001046879						ACAGTGGTATGGGTCCTGATTATCGCCTGCTAGTTCGTCAAGCCAGGAAGATGGCTCAGC
4L:20D	Experiment 2	DM00565P3	0.00113608	-1.60009	AaeL_AAEL012159	228		157131687	AaeL_AAEL012159	70.04	XM_001655876.1	Aedes aegypti	157131687	XM_001655876		KZS15328	Nck-associated protein 1	Daphnia magna	2.34894e-124	GGAATCCCGATTTGCTCGAGCCGTCGTAGGGATGGTTATGTACAATCCTG
4L:20D	Experiment 2	DM00577P1	2.42578e-05	-1.50414	Dmoj\GI17053	228		195114519	Dmoj_GI17053	76.92	XM_002001779.1	Drosophila mojavensis	195114519	XM_002001779		KZS13124	Zinc finger protein 207	Daphnia magna	1.7223e-114	TAACAACTGCTGCAGGGGCAGACAGTAGTGATGAAGAGGGAGGATCTTCA
4L:20D	Experiment 2	DM00612P2	4.77581e-05	-1.58021	Dmoj\GI10608	92	3e-16	195113136	Dmoj_GI10608	67.41	XM_002001089.1	Drosophila mojavensis	195113136	XM_002001089		JAN29796	putative Contactin-4	Daphnia magna	2.57014e-72	GTTCAAGAAGGCTCCTCTAAAACCCCCTACCACTGTGCAAGTGGTAGCTG
4L:20D	Experiment 2	DM00623P3	1.13432e-05	-1.50222	LOC662524	88	5e-15	91089156	similar to CG17218-PA, isoform A	70.49	XM_968615.1	Tribolium castaneum	91089156	XM_968615		JAN66883	hypothetical protein	Daphnia magna	1.21459e-96	ACACATCCACGCCCTTTTTTGACTGTGCCACCTTTCCAGAAGTAACACAC
4L:20D	Experiment 2	DM00675P1	2.9241e-05	-1.58527	Dsim\GD19799	120	2e-25	195568484	Dsim_GD19799	80.95	XM_002102209.1	Drosophila simulans	195568484	XM_002102209		KZS21078	putative Another transcription unit protein	Daphnia magna	1.34861e-24	TCCGTCCTCATTCCACCGATTCGTTCACCCATCGAAAGATGACCAAATCG
4L:20D	Experiment 2	DM00704P3	0.000882333	1.55388	Mhc1	320		156544336	similar to CG17927-PF	81.19	XM_001607253.1	Nasonia vitripennis	156544336	XM_001607253		JAN34402	hypothetical protein	Daphnia magna	3.11283e-70	AGATCGCCCACCAGGATGAGCTCATCAACAAGCTCAACAAGGAGAAGAAG
4L:20D	Experiment 2	DM00742P1	0.000786244	-1.57114	snrpa1	111	1e-22	148232047	MGC81833 protein	82.57	NM_001094394.1	Xenopus laevis	148232047	NM_001094394		KZS12980	U2 small nuclear ribonucleoprotein A'	Daphnia magna	2.74249e-20	AGGTTACAAGATTCCAGTAATTGAAAACCTTGGAGCCACTTTAGATCAGT
4L:20D	Experiment 2	DM00744P3	0.000285821	-1.81032	TOP2B	127	5e-27	45384179	topoisomerase (DNA) II beta 180kDa	69.16	NM_205082.1	Gallus gallus	45384179	NM_205082		KZS17485	DNA topoisomerase 2	Daphnia magna	6.00906e-73	GACAAGATGCAACAAGCTGAAGCCGAGGGACTGCACAAGGCATTTAAACT
4L:20D	Experiment 2	DM00768P3	0.000141141	-1.54977	KLLA0F05005g								50310574	XM_455307		JAN30631	T-complex protein 1 subunit delta	Daphnia magna	3.25039e-39	AATTTTGGAAGCAATGGCTACACCCATAAAACTGGAGGATCGCCACAGCC
4L:20D	Experiment 1	DM00814P4	0.000497071	-2.21992	Dgri\GH12351	161	4e-37	195039822	Dgri_GH12351	73.88	XM_001990918.1	Drosophila grimshawi	195039822	XM_001990918		JAN48475	putative Cytosolic purine 5'-nucleotidase	Daphnia magna	2.50147e-133	TACAACAAACGCGAATTAGCGCACAGAGTCTTTGTCAACCGGAGTCTGCA
4L:20D	Experiment 2	DM00833P2	0.00187735	-1.81	LOC100017016	92	5e-16	126323572	similar to Solute carrier family 25, member 42	66.04	XM_001370669.1	Monodelphis domestica	126323572	XM_001370669		KZS17626	Mitochondrial thiamine pyrophosphate carrier	Daphnia magna	2.39625e-115	GACGGCCCAATCCATAACATATCCACTGGATCTAGCACGAGCCAGAATGG
4L:20D	Experiment 2	DM00852P2	0.000110104	-1.5537	LOC551987	196		110761114	similar to CG7564-PA	68.83	XM_624370.2	Apis mellifera	110761114	XM_624370		JAN42705	RNA-binding protein Luc7 1	Daphnia magna	2.9906e-124	TCCTCATGAGATCCTTGCCTCAACTCGGATGGACATAGGAGAATGCGTGA
4L:20D	Experiment 1	DM00868P2	0.000992576	2.95567												KZS07569	Glucose dehydrogenase	Daphnia magna	6.76133e-38	AACTGCTGTTGGATCATTGTCTGGACCCATTTTGCAAGTGCCAACAGTGT
4L:20D	Experiment 2	DM00868P2	1.08758e-07	5.13227												KZS07569	Glucose dehydrogenase	Daphnia magna	6.76133e-38	AACTGCTGTTGGATCATTGTCTGGACCCATTTTGCAAGTGCCAACAGTGT
4L:20D	Experiment 2	DM00988P3	0.00174021	-1.91212	hspd1	88	1e-15	157114648	AaeL_AAEL006946	75.41	XM_001652304.1	Aedes aegypti	157114648	XM_001652304		JAN57385	T-complex protein 1 subunit zeta	Daphnia magna	5.04429e-22	CCAGCATATCCGAGACAGGATTCGGAAATATCATCAAACGAATTCATGGC
4L:20D	Experiment 2	DM00989P1	0.0116325	2.20839	ASS1	143	1e-31	148747445	argininosuccinate synthetase 1	68.15	NM_013157.3	Rattus norvegicus	148747445	NM_013157		JAN39964	Argininosuccinate synthase, partial	Daphnia magna	1.23195e-122	CACGGACTGTCCCGTTAACACATTTCTGAGATATGTCAACGCACTGGCGA
4L:20D	Experiment 2	DM01000P2	0.000419248	-2.0678	LOC100222624	81	5e-13	224057265	RNA-binding region (RNP1, RRM) containing 3	72.05	XM_002187385.1	Taeniopygia guttata	224057265	XM_002187385		KZS18020	RNA-binding protein 40	Daphnia magna	5.22761e-62	GCTTACCTTGAAGCATAACCCCATTCGTCTCGTTAAGGGCTTCTCTGGCT
4L:20D	Experiment 2	DM01027P1	0.00274792	-3.02585	CpipJ_CPIJ013203	111	6e-22	170054872	CpipJ_CPIJ013203	74.7	XM_001863292.1	Culex quinquefasciatus	170054872	XM_001863292		JAN69548	hypothetical protein	Daphnia magna	3.95976e-44	CCAATAAGTGCCTTGATCAGCTTACACTCCCTCGAATCCTGGAAGGCTGG
4L:20D	Experiment 2	DM01032P1	0.00411087	-2.22885	Dpse\GA14038	118	3e-24	198459484	Dpse_GA14038	68.64	XM_001361358.2	Drosophila pseudoobscura	198459484	XM_001361358		KZS04958	ATPase ASNA1	Daphnia magna	7.32131e-78	TCAGCAATACAAACGCAGACGAAAGTAGTTCGGTTCGGATCTTTGAATTG
4L:20D	Experiment 2	DM01044P1	0.000143893	-1.81926	LOC100026353	120	7e-25	126332313	similar to nucleolar protein 5A (56kDa with KKE/D repeat)	71.21	XM_001376959.1	Monodelphis domestica	126332313	XM_001376959		JAN65169	Nucleolar kke/d repeat protein	Daphnia magna	1.80681e-71	TTGCACCCAACTTGTCAGCTCTTATTGGTGAGCAAGTTGGTGCTCGTTTG
4L:20D	Experiment 2	DM01085P1	1.27503e-05	1.8674	LOC100211738	68	7e-09	221125172	similar to phosphogluconate dehydrogenase	69.14	XM_002161491.1	Hydra magnipapillata	221125172	XM_002161491		JAN46971	6-phosphogluconate dehydrogenase, decarboxylating, partial	Daphnia magna	5.805e-146	GGTCTACCGAGACTGTTTGGGTGTCACTTGAACTGCGCTGATTTAGCACA
4L:20D	Experiment 2	DM01099P3	0.000322874	-1.63845	LOC100205435	66	1e-08	221125468	similar to predicted protein	67.36	XM_002163856.1	Hydra magnipapillata	221125468	XM_002163856		KZS14090	THO complex subunit 3	Daphnia magna	1.84374e-53	GTGCCTCTTCACTGTGGACAGCGACAGACTGGTTAAGGAACAGACGTTTT
4L:20D	Experiment 2	DM01117P1	7.50982e-06	-2.70243	SNRPD1	99	6e-19	52345461	MGC69276 protein	78.76	NM_001004780.1	Xenopus (Silurana) tropicalis	52345461	NM_001004780		KZS21844	Small nuclear ribonucleoprotein Sm D3	Daphnia magna	3.32237e-19	GTTCATTGCAACATCAACTCCTGTTATTGTTCCATGAACTTGGGTACCATTTTTTAATTC
4L:20D	Experiment 2	DM01138P4	0.045801	1.78744												KZS03568	Hematopoietic prostaglandin D synthase	Daphnia magna	1.20838e-113	TTTTCTCCGATGATGGAGCGTTTGGGTGAGGCCATTCTCGATAGTACACC
4L:20D	Experiment 2	DM01153P3	0.000233111	-1.65043	LOC100159077	61	5e-07	193589549	similar to tubulointerstitial nephritis antigen	71.65	XM_001945442.1	Acyrthosiphon pisum	193589549	XM_001945442		KZS14202	Tubulointerstitial nephritis antigen-like protein	Daphnia magna	2.97503e-70	CAAGACAAACTTTTCGATGTCACTTTCGTTTTCTCCGCGCACGATGCGGA
4L:20D	Experiment 2	DM01218P1	6.90697e-06	-1.81442												JAN91193	putative Serine/arginine-rich splicing factor, partial	Daphnia magna	1.227e-65
4L:20D	Experiment 2	DM01316P3	7.96657e-06	-1.79258	LOC100223993	99	2e-18	224046623	eukaryotic translation initiation factor 3, subunit E	68.75	XM_002199120.1	Taeniopygia guttata	224046623	XM_002199120		EFX82001	hypothetical protein DAPPUDRAFT_302804	Daphnia pulex	3.66783e-73	AGTTACACGGCAAATTCAGTCCTCCAGAGATTCAAGACAGTTGCTGGACT
4L:20D	Experiment 1	DM01322P1	0.0249569	-1.52099																CTGTAGTTGCAGTCAGTTTCGGGACACGGAAACGGTCTTGACTGACTGTG
4L:20D	Experiment 2	DM01365P3	2.94587e-06	-1.68715	EIF3L	156	1e-35	51093839	eukaryotic translation initiation factor 3, subunit L	70.24	NM_145139.2	Mus musculus	51093839	NM_145139		JAN40522	Eukaryotic translation initiation factor 3 subunit L	Daphnia magna	7.04368e-75	TGGTCGCCGTCCTCTTTACAAAATGTTGGGTTACTTCAGCCTCGTTGGAT
4L:20D	Experiment 2	DM01371P3	3.13799e-05	-1.81992												KZS10298	SAP domain-containing ribonucleoprotein	Daphnia magna	1.09945e-77	AGGGAAGCACAAACCTGATTGTGCCAGAAGATGATGCAGCTCTCCTAACA
4L:20D	Experiment 2	DM01407P1	0.00241611	-1.50142	DKC1	118	2e-24	198435752	dyskerin	72.28	XM_002131836.1	Ciona intestinalis	198435752	XM_002131836		JAN44071	H/ACA ribonucleoprotein complex subunit	Daphnia magna	2.47603e-44	AGAAGCTTTAGGCCCTAATCCCCATTTTCTAGGGTAGGTGTCACGCTCCA
4L:20D	Experiment 2	DM01430P1	0.00018938	-1.62492	LOC408528	82	4e-13	110763503	similar to Colorectal mutant cancer protein (Protein MCC)	72.86	XM_392073.3	Apis mellifera	110763503	XM_392073		JAN47182	Colorectal mutant cancer protein	Daphnia magna	2.17283e-51	ACTACGAAATCGAACTTGCGTGTGCTGAAATTGAGAGACAGTTAGCTTCACTTAATGAAT
4L:20D	Experiment 2	DM01460P3	0.0369798	-1.62153												KZS05558	RRP12-like protein	Daphnia magna	5.31447e-78	CCTTTTTGCGTTTACGGTCAACCTCCATTTTGTCCAACGCTCGACTCAGG
4L:20D	Experiment 2	DM01496P3	0.00106525	-1.50806	LOC732876	275		114052503	proteasome 25 kDa subunit	75.31	NM_001046879.1	Bombyx mori	114052503	NM_001046879		EFX80344	hypothetical protein DAPPUDRAFT_230922	Daphnia pulex	7.72262e-84	CAAGAATACACACAGTCCGGAGGTGTCAGGCCATTTGGTGTTTCACTCCT
4L:20D	Experiment 2	DM01623P1	0.000763696	2.25911	LOC656087	464		189235729	similar to CG1743-PB, isoform B	71.79	XM_962638.2	Tribolium castaneum	189235729	XM_962638		KZS15608	Glutamine synthetase	Daphnia magna	3.58047e-92	AACTTCGTCCATTCACGATTTCTCTGCTGGTGTAGCTAACCGTGGTTGCA
4L:20D	Experiment 2	DM01635P4	0.00110457	-1.51156	CG31549	145	6e-32	24644333	Dmel_CG31549	69.8	NM_169083.1	Drosophila melanogaster	24644333	NM_169083		JAN42354	3-oxoacyl-[acyl-carrier-protein] reductase FabG	Daphnia magna	5.84308e-95	TCCAACGAAGTGCTTTCAATAGAACCCTGTTCCAGGATTCCGGCATTGTT
4L:20D	Experiment 2	DM01703P3	0.000677265	-1.534	Dsec\GM20190	134	4e-29	195334444	Dsec_GM20190	71.1	XM_002033852.1	Drosophila sechellia	195334444	XM_002033852		KZS14800	26S proteasome non-ATPase regulatory subunit 11	Daphnia magna	5.99103e-71	ACGATCCAGAACCTCGGCAAAGTGGTGGATACGTTGTACCAGAAAGCAAA
4L:20D	Experiment 1	DM01709P2	0.0115151	2.16573	Dyak\GE21528	57	3e-05	195492153	Dyak_GE21528	80.3	XM_002093832.1	Drosophila yakuba	195492153	XM_002093832						GGAAGAGATCCGACCTGGGGAACAACTTGCTGCGAAGTTTAGGGATTTCA
4L:20D	Experiment 2	DM01718P3	7.40591e-05	-3.11166	Dhrs2								160333489	NM_027790		JAN57204	Dehydrogenase/reductase sdr family member	Daphnia magna	4.27993e-114	CCGGGCCCTTGCGCCTTTTTGTGGCACTTCTAGCACCCTCCAATGTGCCA
4L:20D	Experiment 2	DM01752P3	0.00033483	-1.67695	LOC733041	129	2e-27	114052970	FK506-binding protein	71.05	NM_001047033.1	Bombyx mori	114052970	NM_001047033		JAN57262	Peptidyl-prolyl cis-trans isomerase FKBP1B	Daphnia magna	9.42348e-45	TAAACGTAACTCGACCGGACCACAAACTACCAATGACGGACCACGGACTA
4L:20D	Experiment 1	DM01763P4	0.00564506	-4.89073												JAN44467	hypothetical protein	Daphnia magna	9.68287e-144	TGGTAGTCCGCAGCAGCCGCGGCCTCTGCCCGACTTTTACCACCAAACCT
4L:20D	Experiment 2	DM01763P4	2.76567e-05	-3.66196												JAN44467	hypothetical protein	Daphnia magna	9.68287e-144	TGGTAGTCCGCAGCAGCCGCGGCCTCTGCCCGACTTTTACCACCAAACCT
4L:20D	Experiment 2	DM01786P3	0.00276647	1.51892	LOC100166655	158	5e-36	193594164	similar to filamin	68.08	XM_001946394.1	Acyrthosiphon pisum	193594164	XM_001946394		EFX86113	hypothetical protein DAPPUDRAFT_44895, partial	Daphnia pulex	2.89183e-55	GGTGACCAAAGTGTCCAAGAAATCCGCTCAAGCGGCATTGCCCGTTCTTC
4L:20D	Experiment 2	DM01802P4	4.0895e-05	-1.63092	LOC100169636	416		193695147	similar to 26S protease regulatory subunit-like protein	76.14	XM_001948468.1	Acyrthosiphon pisum	193695147	XM_001948468		EFX87834	hypothetical protein DAPPUDRAFT_306359	Daphnia pulex	4.07969e-35	TTCGAGATGGCTAGGACAAAAAAGGCATGTCTCATCTTCTTTGATGAAAT
4L:20D	Experiment 2	DM01823P3	0.000543034	-1.52229	CpipJ_CPIJ012264	185	2.9e-44	170053304	CpipJ_CPIJ012264	77.29	XM_001862577.1	Culex quinquefasciatus	170053304	XM_001862577		KZS15753	NF-kappa-B-activating-like protein	Daphnia magna	7.46744e-60	TAAAGGTGTCGTTCAGCTTTCACATCGCGAGATGGGCAAAGCCCTTCTTC
4L:20D	Experiment 1	DM01848P1	0.017125	-1.55183	LOC100026120	268		126328942	hypothetical protein LOC100026120	72.18	XM_001376807.1	Monodelphis domestica	126328942	XM_001376807						CCGATCCAGACGATCTTTGGTGGCTTCGTCCACGAGAATCAATCATCCAG
4L:20D	Experiment 2	DM01884P2	0.0135372	-2.48883	Amy	77	4e-11	170037393	CpipJ_CPIJ005062	67.74	XM_001846491.1	Culex quinquefasciatus	170037393	XM_001846491		KZS13654	putative Alpha-amylase	Daphnia magna	1.78757e-97	CTGACGGACGTAGTCGGATCTATGGTACAAATCGACCAACCCCGTAGAGG
4L:20D	Experiment 2	DM01902P1	0.0012682	-2.38146	frih	64	1e-07	238231614	Ferritin, heavy subunit	68.82	NM_001160521.1	Oncorhynchus mykiss	238231614	NM_001160521		KZS07198	Ferritin	Daphnia magna	1.38538e-40
4L:20D	Experiment 2	DM01903P2	0.0231288	-2.04866	pck2	210		89886139	phosphoenolpyruvate carboxykinase 1, cytosolic	72.34	NM_001039727.1	Xenopus (Silurana) tropicalis	89886139	NM_001039727		JAN81242	Phosphoenolpyruvate carboxykinase, cytosolic (GTP)	Daphnia magna	2.88062e-41	CAAAACATTTTTTGCCCAATAACGAATTGCCGCCATACCCGCTGCCGTAT
4L:20D	Experiment 2	DM01907P3	0.000814241	-1.70772	Dwil\GK17213	443		195456787	Dwil_GK17213	76.72	XM_002075252.1	Drosophila willistoni	195456787	XM_002075252		EFX77046	hypothetical protein DAPPUDRAFT_305970	Daphnia pulex	1.26552e-35	AGCCATTATGTTGAATATCCGCCAATGACTGGTCAGCTGCCTTGTTCTCA
4L:20D	Experiment 2	DM01908P1	0.00575016	17.3029
4L:20D	Experiment 2	DM01913P1	0.000144818	-1.63557	Dmoj\GI15375	199		195114363	Eukaryotic translation initiation factor 3 subunit I	66.14	XM_002001701.1	Drosophila mojavensis	195114363	XM_002001701		JAN45359	Eukaryotic translation initiation factor 3 subunit I	Daphnia magna	7.39765e-55	GCCAAGTCTATCAACGACATGCAGCTCTCCAAAGATGGAAGGCTTCCTCA
4L:20D	Experiment 2	DM01996P4	0.00147862	-1.93745	LOC692797	203		114051312	chaperonin containing t-complex polypeptide 1 beta subunit	69.82	NM_001046644.1	Bombyx mori	114051312	NM_001046644		KZS20481	T-complex protein 1 subunit beta	Daphnia magna	9.22399e-27	TCGTCTTTTCCATTATCAATAGCTGCATTGGTAAGAGCTTCTTTGGGCAG
4L:20D	Experiment 2	DM02070P2	6.42402e-06	-1.67519	Dana\GF16564	149	4e-33	194744629	Dana_GF16564	66.77	XM_001954760.1	Drosophila ananassae	194744629	XM_001954760		JAN85651	26S proteasome non-ATPase regulatory subunit	Daphnia magna	6.4485e-33	TGAGCGAAGACCGCTACCTTGCCTCGCATTACCGATTCTATGTTAGGGAA
4L:20D	Experiment 2	DM02074P2	0.000166564	-1.83038	Dsec\GM22081	99	4e-18	195348824	Dsec_GM22081	70.66	XM_002040912.1	Drosophila sechellia	195348824	XM_002040912		JAN76349	Alanine--glyoxylate aminotransferase 2, mitochondrial	Daphnia magna	9.39483e-30	ATTGCTCAACCTGGACAGTGCGTTGCGTCAGGCAAATATGTTGATCAACT
4L:20D	Experiment 2	DM02080P3	7.11822e-05	-1.7088	Trip1	104	4e-20	110749409	similar to Trip1 CG8882-PA	78.63	XM_392780.3	Apis mellifera	110749409	XM_392780		JAN52859	Eukaryotic translation initiation factor 3 subunit I	Daphnia magna	1.96004e-20	AAAACTGAACGGCCGGTGAACAGTGCTGCAATTTCTCCAATCTTGGATCA
4L:20D	Experiment 2	DM02087P1	0.00576503	-3.26782	ACAC	143	2e-31	157113071	AaeL_AAEL006307	71.13	XM_001651829.1	Aedes aegypti	157113071	XM_001651829		JAN83834	Acetyl-CoA carboxylase	Daphnia magna	1.875e-48	CTTCACGTTGGTTTAGTTGCTGCTCCAGGCTTCTTTTCTCTGCTGGGTTC
4L:20D	Experiment 2	DM02088P1	0.00202036	-13.951	CPR111								158286602	XM_308831		JAN66578	hypothetical protein	Daphnia magna	2.61335e-89	TAAGCCAGCTACGTGGGAAAACGGAAGCATGGATGGATGTGTGCTCAGTAGTTGAATGAA
4L:20D	Experiment 2	DM02099P1	0.00135039	1.64168	LOC100123445	273		156548213	similar to CG3937-PD	69.83	XM_001607040.1	Nasonia vitripennis	156548213	XM_001607040		KZS18592	Filamin-B	Daphnia magna	3.05365e-34	ACGATAAGCACATCCCCGATTCGCCGTTCCGCGTTTACATCAGCCCGGAACAGGGTGACG
4L:20D	Experiment 1	DM02137P1	0.0365673	1.67473												KZS14676	Uncharacterized protein APZ42_020000	Daphnia magna	1.33012e-63	ACTCGTCTGATTCTTGTCTGGCAGCCGCTAGTTGCTCCGCCTCGTTATTACCATCGCAAG
4L:20D	Experiment 2	DM02171P2	0.00113812	1.89445	IscW_ISCW009866	140	2e-30	241655484	IscW_ISCW009866	67.44	XM_002411345.1	Ixodes scapularis	241655484	XM_002411345		JAN86167	Glutamine--fructose-6-phosphate aminotransferase (isomerizing)	Daphnia magna	4.93092e-36	ATTGGTGGAACAAGTGATCCAGCAACTGGAAAGGTGCCTTCTCTCTGTGT
4L:20D	Experiment 2	DM02194P1	8.53624e-05	-1.62451	eIF3-S7	206		112983253	eukaryotic translation initiation factor 3 subunit 7	70.61	NM_001044191.1	Bombyx mori	112983253	NM_001044191		EFX73837	hypothetical protein DAPPUDRAFT_215354	Daphnia pulex	1.54372e-23	TGCACGTTGCGAGCACGATGCGGTTACCGTTGGATCAGCTGGTGATACGCAGTTTATTAA
4L:20D	Experiment 2	DM02197P1	0.02902	-1.69899	Dana\GF16589	259		194744512	Dana_GF16589	82.87	XM_001954702.1	Drosophila ananassae	194744512	XM_001954702		JAN49202	putative ATP synthase lipid-binding protein, mitochondrial	Daphnia magna	8.14142e-50	TGTACTGTGCCAGAATTGTCGCTCCCGTTGCCCGTGCCGCTTTGGCCCCACGATCACAGA
4L:20D	Experiment 2	DM02198P3	0.000169894	-1.86267												JAN90051	Apolipoprotein D	Daphnia magna	8.21961e-84	ACCGGACGGAGATTATTTGGTGTTGGACACGGACTACACCAAACTATGCC
4L:20D	Experiment 2	DM02203P3	5.07787e-05	-1.72863	LOC581865	100	5e-19	115961765	similar to MGC53444 protein	71.84	XM_001177805.1	Strongylocentrotus purpuratus	115961765	XM_001177805		KZS12458	putative Ribosome biogenesis protein RLP24	Daphnia magna	1.24006e-24	GCCATTTCGCACAAATACCATTCCATGGCCGGGCCAAATATTTGACGAAC
4L:20D	Experiment 1	DM02209P2	0.0297629	1.79106	TRIADDRAFT_37096	75	7e-11	195998332	TRIADDRAFT_37096	69.83	XM_002108999.1	Trichoplax adhaerens	195998332	XM_002108999		JAN65423	Neutral alpha-glucosidase C	Daphnia magna	8.62807e-29	ACCAGGTTGGGTAGCACGTTGACGCTTGCAAAATGCATTCTGATCACATG
4L:20D	Experiment 2	DM02242P1	1.79868e-05	-1.54815	Dana\GF16259	347		194745850	Dana_GF16259	78.49	XM_001955362.1	Drosophila ananassae	194745850	XM_001955362		JAN74504	26S protease regulatory subunit 6A, partial	Daphnia magna	1.19552e-18	GAAGCTGGAATGATCGCCTTACGCCGCGAAGCCACTATGGTTACTCATGAAGACTTCATG
4L:20D	Experiment 2	DM02257P3	0.000213705	-1.80368	LOC410487	107	8e-21	48098059	similar to CG2446-PC, isoform C	70.16	XM_393966.1	Apis mellifera	48098059	XM_393966		KZS17137	DNA excision repair ERCC-6-like protein	Daphnia magna	1.74538e-23	GGCAACAGCTATTTTGGCAGCTGCTGCACCTGAAATAGCCCCTTTCATGG
4L:20D	Experiment 2	DM02269P1	0.0130833	-1.51218	sf3b3	176	1e-41	114663424	splicing factor 3b, subunit 3, 130kDa	70.18	XM_511081.2	Pan troglodytes	114663424	XM_511081		KZS04535	DNA damage-binding protein 1	Daphnia magna	1.02623e-19	CTCCGTTAAGAACACCACGATCCCAGAAAGATTTGTTTCCCGTAGGGTCC
4L:20D	Experiment 1	DM02287P2	0.0417124	2.454	LOC100068197	55	7e-05	194209093	similar to sulfotransferase	83.02	XM_001498073.2	Equus caballus	194209093	XM_001498073		JAN47358	Sulfotransferase sult, partial	Daphnia magna	4.54296e-49	GCGAACGAACAGTCAATGGAAGGTTTGTTGGCCTCCTCGAAATTGCAGTC
4L:20D	Experiment 2	DM02299P2	1.56661e-05	-2.31296	Dmoj\GI19385	113	2e-22	195120625	Dmoj_GI19385	70.48	XM_002004789.1	Drosophila mojavensis	195120625	XM_002004789		JAN41066	Pre-mRNA-processing factor	Daphnia magna	1.74172e-28	ACACGGCATGCTGGCATCATGTTGATACAAGGCATGGCTTAATTCCTGAC
4L:20D	Experiment 2	DM02303P2	3.42068e-05	-1.83416	LOC100120443	168	2e-39	156544004	similar to LSM Sm-like protein family member	76.08	XM_001607794.1	Nasonia vitripennis	156544004	XM_001607794		EFX76038	hypothetical protein DAPPUDRAFT_226183	Daphnia pulex	1.00095e-15	CATTGGAGGGGAGACAAGAATCACACCATCCCCACGTACAAAAAGCATGG
4L:20D	Experiment 2	DM02366P3	4.12963e-05	-1.84034	IscW_ISCW017658	123	1e-25	241333916	IscW_ISCW017658	66.19	XM_002408330.1	Ixodes scapularis	241333916	XM_002408330		JAN39121	putative Dolichyl-diphosphooligosaccharide--protein glycosyltransferase 48 kDa subunit, partial	Daphnia magna	1.9055e-27	GGGCAGCTGTCATAGACCACTTGAATTATGATGTGCTTGATCAGGGCAAA
4L:20D	Experiment 2	DM02408P1	0.000538792	1.80706	LOC100123445	185	2.9e-44	156548213	similar to CG3937-PD	71.46	XM_001607040.1	Nasonia vitripennis	156548213	XM_001607040		KZS18592	Filamin-B	Daphnia magna	3.56385e-23	AAAAGCTCTGCTCGAAGGCAAAACCCACACGGACAACACTTTCAATGTTG
4L:20D	Experiment 2	DM02442P2	0.000243191	1.8683	BRAFLDRAFT_122105	57	2e-05	260829678	BRAFLDRAFT_122105	94.44	XM_002609743.1	Branchiostoma floridae	260829678	XM_002609743		JAN42728	Lysosomal alpha-glucosidase	Daphnia magna	2.76184e-39	CCCCTCCAGTTGGTGGCATTTCAAAATTTGACCAAACCTGACAAGGAGCT
4L:20D	Experiment 2	DM02498P2	4.8522e-05	-1.56424	PSMC7	226		170055070	CpipJ_CPIJ013344	77.81	XM_001863382.1	Culex quinquefasciatus	170055070	XM_001863382		EFX87834	hypothetical protein DAPPUDRAFT_306359	Daphnia pulex	1.14594e-14	TGGAAGGCAGGTCCGCATATCTTCAAAATCCATGCTCGTTCTATGAGCGT
4L:20D	Experiment 2	DM02525P1	5.67803e-07	-9.53761	Dper\GL17803	307		195178710	Histone H2A	79.84	XM_002029022.1	Drosophila persimilis	195178710	XM_002029022		JAN87910	Histone h2a	Daphnia magna	7.48088e-21	GCGTATCATCCCTCGCCACTTTCAATTGGCGATCCGCAACGACGAAGAATTGAACAAACT
4L:20D	Experiment 2	DM02527P1	0.0389604	-1.55113	4CL1	102	6e-19	30695032	4-coumarate--CoA ligase 1	69.96	NM_104046.2	Arabidopsis thaliana	30695032	NM_104046		JAN64268	putative 4-coumarate--CoA ligase	Daphnia magna	2.27512e-52	AAACACATTTAGAGATCGGCCAGCTGACGCGCAGTTGAATCCGTTGCGGAATAGATTTTA
4L:20D	Experiment 2	DM02548P3	0.000149794	-1.80272	BRAFLDRAFT_239771	99	3e-18	260820478	BRAFLDRAFT_239771	68.69	XM_002605516.1	Branchiostoma floridae	260820478	XM_002605516		KZS05182	putative Acidic leucine-rich nuclear phosphoprotein 32 family member A	Daphnia magna	1.62863e-14	GGTTATGACTGCGACGACAGAGAGGCAGAAGACGATGAACTCAACGGCAA
4L:20D	Experiment 2	DM02565P4	0.000705317	-2.04867	Dsim\GD25700	109	5e-21	195583291	Eukaryotic translation initiation factor 3 subunit M	66.42	XM_002081421.1	Drosophila simulans	195583291	XM_002081421		JAN37369	Eukaryotic translation initiation factor 3 subunit M	Daphnia magna	1.9723e-42	TTTGTTTTGAGAACTTGAAGAACAAATTCTTCTACTTGATCTTCGGTGAG
4L:20D	Experiment 2	DM02600P1	0.017909	1.82045	Dsec\GM26520	70	2e-09	195331370	Dsec_GM26520	82.67	XM_002032340.1	Drosophila sechellia	195331370	XM_002032340		KZS19887	Glucosylceramidase	Daphnia magna	2.67339e-19	CCCCTTCGTCCAGTGCAAGATTCCAGTCAACCCACCCTACAGCCCAGTTATTCATATTCT
4L:20D	Experiment 2	DM02740P2	0.000682449	1.54545	Dana\GF18439	122	5e-25	194744589	Pyruvate kinase	72.16	XM_001954740.1	Drosophila ananassae	194744589	XM_001954740		JAN71627	Pyruvate kinase muscle isozyme, partial	Daphnia magna	9.8166e-32	CTTCTTTCCGGCCCCAGCTGTTGTGGTGAATTTACCTCTTTCTTGCGTAG
4L:20D	Experiment 1	DM02748P1	0.000371181	-5.02431												KZR98997	Uncharacterized protein APZ42_005326, partial	Daphnia magna	1.29566e-93	GGAAAACCAGCGGTAGGGGATTTGGATGGGGACGGTTATACCGATTTTGTAGCTCCCGGC
4L:20D	Experiment 2	DM02748P1	3.55172e-07	-6.51073												KZR98997	Uncharacterized protein APZ42_005326, partial	Daphnia magna	1.29566e-93	GGAAAACCAGCGGTAGGGGATTTGGATGGGGACGGTTATACCGATTTTGTAGCTCCCGGC
4L:20D	Experiment 2	DM02755P3	0.00829712	-1.96897	Dmoj\GI22397								195112229	XM_002000641		JAN34226	hypothetical protein	Daphnia magna	1.23082e-12	CTATACGCGGACGGAGCGAAATGGACGGAATCAAGTTGCGATGTCACATA
4L:20D	Experiment 2	DM02846P4	6.26132e-05	-2.7876												JAN30937	Clip-domain serine protease, partial	Daphnia magna	2.06586e-78	TTTAAATAGGAAACTCAAAGTTAATGCACGTTTCGAATAATCTTTGTCCG
4L:20D	Experiment 2	DM02873P2	0.00383988	-1.68533	Dana\GF19146	77	2e-11	194770153	Dana_GF19146	78.12	XM_001967126.1	Drosophila ananassae	194770153	XM_001967126		JAN75909	1-phosphatidylinositol 4,5-bisphosphate phosphodiesterase gamma-1	Daphnia magna	2.3639e-42	GCTCCAGTTTCGCTTGTGATTAAGATCATCGCTGCCCGTCACTTGACCAC
4L:20D	Experiment 2	DM02962P3	0.0058734	-1.70255	LOC100224801								224047109	XM_002190562		JAN44115	hypothetical protein	Daphnia magna	2.10453e-24	ATCTACACCGGATTGCTGGTCCACCGTTTGAGCGATCCAGTCAACATAAG
4L:20D	Experiment 2	DM02985P4	0.00536643	1.73393	LOC100207623	123	7e-26	221135923	similar to Glucosamine--fructose-6-phosphate aminotransferase [isomerizing] 2	77.84	XM_002170824.1	Hydra magnipapillata	221135923	XM_002170824		KZS17445	Glucosamine--fructose-6-phosphate aminotransferase 2	Daphnia magna	1.04121e-13	GGGTCGAGGCTGGAACTATGCAACCTGTTTGGAAGGAGCTTTGAAAATCA
4L:20D	Experiment 2	DM03027P1	0.0144648	-1.77553	Dana\GF16090	86	3e-14	194746541	Dana_GF16090	70	XM_001955703.1	Drosophila ananassae	194746541	XM_001955703		JAN83756	Zinc finger and SCAN domain-containing protein	Daphnia magna	6.39301e-27	CGAGCCAATCAGGTCGATGTCGGATGATGTCAATTCCCTTCTTCACCTCG
4L:20D	Experiment 2	DM03036P2	0.000170143	-1.65381	LOC100067317	75	3e-11	149738049	similar to proteasome beta 7 subunit proprotein	70.1	XM_001502120.1	Equus caballus	149738049	XM_001502120						GACCGTCGATTCGATCTCGATGGGGATTACTCGAGTTGAGAGGGTGGCTG
4L:20D	Experiment 1	DM03055P2	0.00402218	-1.52568												JAN33324	Phosrestin ii arrestin a arrestin	Daphnia magna	4.43337e-15	TTGACGACGCTGGCCAAGATTTGGATCGCATGAAATTGGATGATGTGGAC
4L:20D	Experiment 2	DM03078P1	0.000391471	-1.71376	inx								157107384	XM_001649705		JAN38613	putative Innexin inx2, partial	Daphnia magna	1.76979e-58	GGGACCCCCTTCAGCTTGATCAGAACTCATAAGAGTTGTCTTCGGCCAAT
4L:20D	Experiment 2	DM03084P2	0.000191217	-1.75703	SEM	118	4e-24	170064516	CpipJ_CPIJ017234	79.47	XM_001867523.1	Culex quinquefasciatus	170064516	XM_001867523		JAN35334	Semaphorin-2A	Daphnia magna	3.36285e-93	ACTCGTTCAGACCAAAGGACTCCGTGGATAGATCTCGTTGGGATGAGCAT
4L:20D	Experiment 2	DM03085P2	0.0059498	-1.57889	CpipJ_CPIJ000613	72	4e-10	170028987	CpipJ_CPIJ000613	66.96	XM_001842324.1	Culex quinquefasciatus	170028987	XM_001842324		JAN39234	putative Sodium-independent sulfate anion transporter, partial	Daphnia magna	1.45386e-88	GCCAAAACCTTGGCTCTGCCCTTTTTGTTACTCCTCTCATTGCCATCCTC
4L:20D	Experiment 2	DM03093P1	0.000745874	1.53546	LOC725453	114	2e-23	110762501	similar to Guanine nucleotide-binding protein gamma-e subunit precursor (Ggamma(e))	78.01	XM_001120307.1	Apis mellifera	110762501	XM_001120307		JAN57305	hypothetical protein	Daphnia magna	8.70943e-38	TCGATATACTCCCTCATCGCTGCAATGCTTTTGGAGAGTGGCCATCGTTC
4L:20D	Experiment 1	DM03120P2	0.000551377	2.96804												JAN61935	putative Chitin deacetylase	Daphnia magna	5.00825e-85	CCGATTTGGTCCGCAATCCTGTTGCTGAACCCATCGATATCATGCAACAT
4L:20D	Experiment 2	DM03131P3	1.65407e-06	-1.6701	psmb2	72	2e-10	244790058	similar to proteasome beta 2 subunit-like protein	71.15	NM_001162968.1	Acyrthosiphon pisum	244790058	NM_001162968		JAN37807	Proteasome subunit beta type-2, partial	Daphnia magna	6.89015e-45	GGCGCTTTTGGATTTCCGCAACGCACTTCTTCAGGATATCGTATGCTTCT
4L:20D	Experiment 2	DM03155P1	0.0136252	-8.69218												JAN50057	Group XV phospholipase A2	Daphnia magna	6.24901e-24	TCTTTGCTGCTCCCGCAGCGCAGTTTCACTGAGTACACGCACGCCCAGGTTATCACCTTG
4L:20D	Experiment 2	DM03176P1	0.0442987	-3.50627												JAN41057	Aquaporin	Daphnia magna	2.44136e-142	GCCTAGAATGGCTCCAACGTGAGGACCCAGCAGATAAATCCAGAACCAAT
4L:20D	Experiment 2	DM03220P4	0.000280017	-1.69451	Dwil\GK13081	75	4e-11	195452921	Dwil_GK13081	67.79	XM_002073523.1	Drosophila willistoni	195452921	XM_002073523		JAN61013	Uridine 5'-monophosphate synthase	Daphnia magna	1.50978e-105	TGCAATTGTGCTGCTAGATCGCAGACAGGGTGGGAAGGAAAACCTTTCTA
4L:20D	Experiment 2	DM03263P4	0.00595364	-1.64745												JAN50182	Crossover junction endonuclease MUS81, partial	Daphnia magna	1.73747e-87	TTCAGGAGCTTATGCATTGCTCATGGCACTTCACAAGCATGCCACAGTTG
4L:20D	Experiment 2	DM03290P1	0.00202806	1.54705	LOC100123445	217		156548213	similar to CG3937-PD	74.64	XM_001607040.1	Nasonia vitripennis	156548213	XM_001607040		KZS18592	Filamin-B	Daphnia magna	2.64198e-60	GGTTAAGTATAACGACGTTCACATCCCCGGCGTCTCCGCTTCCAGTTCAC
4L:20D	Experiment 1	DM03296P1	0.0127799	1.95729																TCAAATAAGCAGAAATATGCCGTTAGGTAATTCACTGGAAAAGCTGCCGCCTCATCAAAG
4L:20D	Experiment 2	DM03329P1	0.000528506	-1.64995												JAN49054	Eukaryotic translation initiation factor 4H-like protein, partial	Daphnia magna	5.06004e-18	ACAAAGTTACCGCAGTGGTAACTCGGGCAAGCCCCTCCCTGAGGAGCCTC
4L:20D	Experiment 2	DM03370P3	0.00213452	-2.46472	cg2767	64	8e-08	221378296	Dmel_CG2767	73.15	NM_001144553.1	Drosophila melanogaster	221378296	NM_001144553		JAN94058	Voltage-gated potassium channel subunit beta-2	Daphnia magna	2.80608e-51	GCCAGTCATGGTGAGTTGGCTTCACGGACATCCATAAACTATGAGGTGCA
4L:20D	Experiment 2	DM03385P2	0.00016741	-1.50234	LOC656679	72	6e-11	189236365	similar to rab gdp-dissociation inhibitor	79.75	XM_963188.2	Tribolium castaneum	189236365	XM_963188		EFX87450	hypothetical protein DAPPUDRAFT_207615	Daphnia pulex	1.66716e-11	TCGCCATGGGATGAAGAATACGATGCCATCGTCCTTGGAACAGGACTAAA
4L:20D	Experiment 2	DM03407P3	0.000280843	-1.72308												JAN33866	Small glutamine-rich tetratricopeptide repeat-containing protein alpha, partial	Daphnia magna	2.02531e-31	CCTGGCTCACGCTAGTCTAAACCAGCACGATGAAGCTGTCAGATGCTATG
4L:20D	Experiment 2	DM03445P2	0.000155885	-1.80144	EFTUD2	55	7e-06	114666751	elongation factor Tu GTP binding domain containing 2	83.02	XM_001145387.1	Pan troglodytes	114666751	XM_001145387		JAN75711	116 kDa U5 small nuclear ribonucleoprotein component protein	Daphnia magna	8.32192e-21	AGATCGAAGTGAACAGAGTGACTGCTGGCAGTTGGGTTCTGATTGAAGGC
4L:20D	Experiment 2	DM03470P3	0.000230411	-1.68285	sec13	123	6e-26	142385772	SEC13 homolog (S. cerevisiae)	72.2	NM_024206.4	Mus musculus	142385772	NM_024206		KZS11394	SEC13 protein	Daphnia magna	6.91356e-59	CCTGACACAGCCAGGATGTTGCCTGTAACGGACCATGAGACGTGCCATAC
4L:20D	Experiment 2	DM03473P2	0.00115729	-1.84623												KZS21634	Innexin shaking-B	Daphnia magna	1.24976e-33	TGGAAAATGTGGGAAGGGACCAAAGTTCGCAACATTATCCAGGGAATGCA
4L:20D	Experiment 2	DM03475P3	0.000302194	-1.57702												JAN91193	putative Serine/arginine-rich splicing factor, partial	Daphnia magna	1.44654e-57	TCGTAGAATTTGAGGACCCAAGAGACGCAGAGGATGCAGTTCGTGCTTTG
4L:20D	Experiment 2	DM03484P1	3.95681e-06	-1.88458												EFX72729	hypothetical protein DAPPUDRAFT_308097	Daphnia pulex	8.9534e-106	AGAGGATTGGGTAGCAACCCACTGAGAGTGTCTTTGGCTATACCGCGTAA
4L:20D	Experiment 2	DM03553P1	0.000404425	-1.62005	LOC100163460	196		193647950	similar to eukaryotic translation initiation factor 2 subunit 2	79.15	XM_001943188.1	Acyrthosiphon pisum	193647950	XM_001943188		JAN68819	Eukaryotic translation initiation factor 2 subunit, partial	Daphnia magna	2.92591e-33	GCCGCACGTATTCCGGTCACGGCCTGGAAACCCGACTTAATCGAGGCCACAGAACATCTA
4L:20D	Experiment 2	DM03555P2	0.0304384	2.11692	sult	81	6e-13	157113160	AaeL_AAEL006334	83.12	XM_001651870.1	Aedes aegypti	157113160	XM_001651870		JAN40656	Amine sulfotransferase	Daphnia magna	1.37919e-82	CGCGCGCCATGCAGAGAAAGTCTATCGTTTTCAACCAAGAAATGACGACG
4L:20D	Experiment 2	DM03564P1	0.000226239	-1.64871	Chro.10107	73	2e-11	67613945	Peptidyl-prolyl cis-trans isomerase	87.93	XM_662244.1	Cryptosporidium hominis	67613945	XM_662244		JAN73269	Peptidyl-prolyl cis-trans isomerase E	Daphnia magna	1.51697e-12	TGAACTCAAGCTTTCATCGAGTTATTCCAGGATTTATGGCTCAAGGCGGT
4L:20D	Experiment 2	DM03598P2	0.000104423	-3.22809	Dpse\GA28029								198472097	XM_002133299		EFX75497	hypothetical protein DAPPUDRAFT_323113	Daphnia pulex	6.42429e-13	GTGCCTAGGTAGTTGATGAATGAAGCCCCCACAAGGGTATCAACACTCGG
4L:20D	Experiment 2	DM03620P2	2.24886e-05	-2.23256												JAN52420	putative DNA polymerase delta subunit	Daphnia magna	2.08406e-72	TGCAGCGCATTTTGCTTGTTGGCAACATAAATGCAGGTGACTTTGTCACT
4L:20D	Experiment 2	DM03622P3	3.22226e-05	-1.89982												KZS21516	Uncharacterized protein APZ42_011461	Daphnia magna	8.35708e-31	CGTGTCGGTATCATCTTCATCCGCATTGAATACGGCTTTGATCTCCAACT
4L:20D	Experiment 2	DM03665P3	1.11945e-05	1.77342	SPBC660.16	77	1e-11	68006583	6-phosphogluconate dehydrogenase, decarboxylating	68.75	NM_001021002.1	Schizosaccharomyces pombe	68006583	NM_001021002		EFX69524	hypothetical protein DAPPUDRAFT_300918	Daphnia pulex	6.44737e-77	TGATCGACAACGGATTCTTTGTCAGCGTATATAATCGGACAACTCCGGAG
4L:20D	Experiment 2	DM03670P3	0.000227859	-1.65115	Eif3e	221		83656779	eukaryotic translation initiation factor 3, subunit E	72.53	NM_001568.2	Homo sapiens	83656779	NM_001568		JAN52566	Eukaryotic translation initiation factor 3 subunit E-A	Daphnia magna	1.79485e-109	AGACATCCTTGCATTGACGCAATTTTTGTTGCGCGGCGTCAAAATCGAAG
4L:20D	Experiment 2	DM03681P3	0.00102307	-1.59915												JAN83225	WD repeat-containing protein	Daphnia magna	1.24567e-98	GTTGGTCTGGCAATTGTCAACTGGAAAACTGGTGGCATCGCTTAGACGTC
4L:20D	Experiment 2	DM03708P2	0.000595918	-1.50681	Mettl6	77	4e-12	118442824	methyltransferase like 6	74.42	NM_152396.2	Homo sapiens	118442824	NM_152396		JAN47952	putative Methyltransferase protein, partial	Daphnia magna	6.61016e-43	CGTCATGGAGAACATTGGATCGAATACCCAGCGTGTTTTGTCAGAAGACG
4L:20D	Experiment 2	DM03712P1	0.00376086	-2.02082	Dsec\GM10474	70	2e-09	195344257	Dsec_GM10474	78.26	XM_002038669.1	Drosophila sechellia	195344257	XM_002038669		JAN66982	Venom carboxylesterase-6	Daphnia magna	6.02643e-110	CGTGACGAAAGTCACGGCAGGTCAAGAAGACTGCCTTGTACTCAATGTGT
4L:20D	Experiment 2	DM03734P1	0.000931146	1.80582	agl	66	3e-08	118094282	amylo-1, 6-glucosidase, 4-alpha-glucanotransferase (glycogen debranching enzyme, glycogen storage disease type III)	80.28	XM_422317.2	Gallus gallus	118094282	XM_422317		JAN48885	Glycogen debranching enzyme	Daphnia magna	4.24651e-95	TCGGTAAGACCAATCTGAACTGTCCAAAGTTGCCATGCCCAATGGTCCTA
4L:20D	Experiment 2	DM03747P3	0.000210273	-2.17473												KZS11278	putative Transcription initiation factor TFIID subunit 2	Daphnia magna	2.26445e-33	TTTGGGCACATAATGGGCATATCCATTCTGAAAGGCTTTGGATTCATCCA
4L:20D	Experiment 2	DM03750P1	0.00229572	-2.72687	Dper\GL20887	100	7e-19	195173291	Dper_GL20887	79.82	XM_002027390.1	Drosophila persimilis	195173291	XM_002027390		KZS01690	Dedicator of cytokinesis protein, partial	Daphnia magna	2.19936e-30	GTATACAAGTGCCCTTTGGGTGGCAAAAGCATTTTGCAGTAAAGCGGTGC
4L:20D	Experiment 2	DM03751P4	0.00158573	-1.71223												KZS03052	putative SPARC-related modular calcium-binding protein 1	Daphnia magna	4.47913e-57	TCATCGGTCCTTGAGGTAGGTGCTCAAAGGATTTGGTCCTCTTCGTTTGC
4L:20D	Experiment 2	DM03798P4	1.50679e-07	-2.77685	Dmoj\GI13022	86	2e-14	195126255	Dmoj_GI13022	81.61	XM_002007554.1	Drosophila mojavensis	195126255	XM_002007554		JAN71010	hypothetical protein	Daphnia magna	1.77775e-79	GTCCGTCATGGAAGGCAAAGTTCGCAAGTCACACGATCACGAACAAGTTG
4L:20D	Experiment 2	DM03816P2	2.5968e-05	2.02201												KZS07057	Zinc finger protein 395	Daphnia magna	1.08097e-133	CGGGCCGCGCCAAATCGACGAAGAAATAAGCGATCATGAAGAAGAGTTTT
4L:20D	Experiment 2	DM03828P2	0.000674159	-1.70342												KZS07082	putative Ribosomal L1 domain-containing protein	Daphnia magna	3.68998e-180	GACATCTTCGGTTGAGGCAGCTGTGATTGCAGCATTCAAAGCATGGTCTT
4L:20D	Experiment 2	DM03830P3	0.00895703	-1.95401	LOC411640	63	1e-07	110755785	similar to DNA replication licensing factor Mcm2 (Minichromosome maintenance 2 protein) (DmMCM2)	70.92	XM_395109.3	Apis mellifera	110755785	XM_395109		JAN58587	DNA replication licensing factor mcm2	Daphnia magna	4.43245e-39	ACAGTGTCCGGCTCGCTATCGAAACGGTTGCGCAAATAAACTGTTTGTTC
4L:20D	Experiment 2	DM03843P3	0.0171243	-9.49935												KZS07607	putative Basic-leucine zipper transcription regulator giant	Daphnia magna	8.69124e-155	CGAATTTGGCGGCAGTTACGAATGGTGGAAAAGGTGGCAAAAACCCTAGA
4L:20D	Experiment 2	DM03869P1	0.00189861	-5.95069												JAN29198	Chorion peroxidase precursor	Daphnia magna	2.95857e-105	TGGATATTGTGCGCGCGTTTGCCGTCCCCACATTGTCGAGAAAACTGGGCGAATCCGCAT
4L:20D	Experiment 2	DM03870P1	0.00037366	1.79024																TTATCTTGAATAATACCACCGAAGAATCAGCCGGCCAGTACACGTGCCGG
4L:20D	Experiment 2	DM03877P2	0.00199267	-1.53719												KZS07477	WD repeat-containing protein 18	Daphnia magna	1.11326e-70	TAGGTCTGGCAATTGTCAACTGGAAAACTGGTGGCATCGCTTAGACGTCA
4L:20D	Experiment 2	DM03897P3	0.00148592	-4.13776	LOC100118003	358		156538960	similar to ENSANGP00000031916	81.57	XM_001599591.1	Nasonia vitripennis	156538960	XM_001599591		KZR98422	Histone h2a	Daphnia magna	1.25433e-71	CACAAACTCATCATGTCCGGTCGTGGAAAAGGAGGCAAAGCAAAGGGAAA
4L:20D	Experiment 2	DM03962P1	6.04166e-05	-2.03695												EFX74594	hypothetical protein DAPPUDRAFT_226653	Daphnia pulex	2.17565e-64	CTCTGACGCCGACGTCCTCAAAAGCCGGAAGACTTCTTGAGAGAGAGTAT
4L:20D	Experiment 2	DM03972P1	0.00707629	-3.53951												JAN47987	Chorion peroxidase precursor-like protein, partial	Daphnia magna	6.2932e-116	CATCGAAATTTGTGGCACGCCCGACACCGCAAAGTTCCCGGTAGTCATTATAGCTTCGAA
4L:20D	Experiment 2	DM03977P2	1.00927e-05	-2.89818	TTC30B	127	8e-27	189027132	tetratricopeptide repeat domain 30B	78.77	NM_001127607.1	Rattus norvegicus	189027132	NM_001127607		JAN71078	Tetratricopeptide repeat protein 30A	Daphnia magna	2.41103e-67	GGAACGTTGGCCTGTTCTATACCCAATAACCAGATTAACTATAGACAAAT
4L:20D	Experiment 2	DM03984P2	0.000265539	-1.83587												JAN55370	putative Pumilio domain-containing protein	Daphnia magna	4.28174e-51	GTGAAAATGAACGATCTGAAATGATTCAGAGTCTTCGTCAGGCAGTCATC
4L:20D	Experiment 2	DM04008P2	0.00272452	-1.53101												KZS04206	Uncharacterized protein APZ42_032471	Daphnia magna	5.18921e-106	ACTGAAAATATGAGACAAGCAGCTGTATAGTGGACCACGACCGCTGCGTG
4L:20D	Experiment 2	DM04041P1	0.00271651	-1.50033	NDUFB2	73	8e-11	147902474	NADH dehydrogenase (ubiquinone) 1 beta subcomplex, 2, 8kDa	84.62	NM_001097502.1	Sus scrofa	147902474	NM_001097502		JAN81465	putative Small nuclear ribonucleoprotein E, partial	Daphnia magna	2.75563e-08	AAATCAAGTTGATCGGTTGGACCATCACTTTCTGGACTTTTGGTGCTCTGGCTGCCATTT
4L:20D	Experiment 1	DM04058P1	0.0204488	3.48989												JAN50207	putative Chymotrypsin BI precursor, partial	Daphnia magna	9.13601e-91	GGTATTACCAATGAGGAATGTGTCGCAGCTTACAGCGTCCTCACGATCCG
4L:20D	Experiment 2	DM04058P1	1.94871e-05	3.14491												JAN50207	putative Chymotrypsin BI precursor, partial	Daphnia magna	9.13601e-91	GGTATTACCAATGAGGAATGTGTCGCAGCTTACAGCGTCCTCACGATCCG
4L:20D	Experiment 2	DM04062P3	0.00133752	-1.52136												JAN57859	26S protease regulatory subunit 6A	Daphnia magna	1.00689e-20	CAAAATGTCAACCGAGGAGGTTGTCAGTCGAACCCGGTTACTCGACAACG
4L:20D	Experiment 2	DM04084P1	0.000335677	-1.67749	Dpse\GA17480	120	8e-25	198461043	Dpse_GA17480	72.36	XM_001361857.2	Drosophila pseudoobscura	198461043	XM_001361857		KZS04442	GDP-L-fucose synthetase protein fx red cell NADPH-binding protein GDP-4-keto-6-deoxy-D-mannose-3,5-epimerase-4-reductase	Daphnia magna	1.71221e-82	GGCGGCAGTGGTCTAGTAGGACAAGCTATCAAGCAAGCTAAACAGCAAGA
4L:20D	Experiment 2	DM04198P3	4.47463e-05	2.36532												JAN71483	Acyl-CoA synthetase family member 2, mitochondrial	Daphnia magna	5.41729e-89	GGGGACCTAATTCGAATGAATGGCTGCTGACACAATGGGCGGCAGCAAGA
4L:20D	Experiment 2	DM04239P2	0.000110822	-1.75287												EFX70629	hypothetical protein DAPPUDRAFT_309393	Daphnia pulex	9.4994e-10	TCGATCATCAGTGTCACAGTGAAATAAGCACCCTTTGTTGGTGCAAAAGC
4L:20D	Experiment 2	DM04258P4	0.000716507	-1.83996												KZR99921	Uncharacterized protein APZ42_004019	Daphnia magna	1.08359e-127	TCTGCGTGCCATTTTTTGAAAATGGAGGATTCTCCAGTAAATCGAAGGAG
4L:20D	Experiment 2	DM04266P1	0.00430779	-1.96446												EFX69363	hypothetical protein DAPPUDRAFT_329118	Daphnia pulex	1.00463e-15	AACCGAGGGTCTCGTTGTATGTACTTTAACGCTTGATCCCAACTGGCGTT
4L:20D	Experiment 2	DM04302P2	0.00168574	-1.57662	LOC594000	59	3e-06	115772638	similar to KIAA1401 protein	76.62	XM_793453.2	Strongylocentrotus purpuratus	115772638	XM_793453		KZS17122	Pre-rRNA-processing protein TSR1	Daphnia magna	3.58495e-100	AGAAGATATTCTGGCCAAAAAGAGGGCCATAGGGGGAAGTGATTCAGCCC
4L:20D	Experiment 2	DM04342P3	0.000743828	-1.56962	LOC659968	63	1e-07	189234928	similar to xtp3-transactivated protein b	70.87	XM_966232.2	Tribolium castaneum	189234928	XM_966232		JAN34969	Endoplasmic reticulum lectin	Daphnia magna	1.63446e-50	AAAATTGTTGGAAACAAAAGAAGAAGAAGTTCCAATCTACGAAGGACCAA
4L:20D	Experiment 2	DM04354P3	0.00647484	-1.63295	SMG	111	3e-22	157133749	AaeL_AAEL003039	79.37	XM_001662946.1	Aedes aegypti	157133749	XM_001662946		KZS09605	60S ribosomal export protein NMD3	Daphnia magna	1.37811e-59	GCCTACGTACTCAAGTCGACATTTCGGAAGGTATACCGAAGCAGGCCGTA
4L:20D	Experiment 2	DM04383P3	0.00270649	-2.20284												KZS21960	Sorting nexin-4	Daphnia magna	1.05939e-50	ACCAATAGTTTCCAGACAATTCCCTGTATGGGCCGAAAAGGTGGACACGT
4L:20D	Experiment 2	DM04426P4	0.000281286	-1.72732												JAN41021	Translation initiation factor eIF-2B subunit epsilon	Daphnia magna	2.31422e-11	TAAATGGTTCCACGATCTTTCGGATGGTTGTCATTGCACTGGGATCGTTC
4L:20D	Experiment 2	DM04463P1	0.0366835	-3.69433												JAN57287	putative Cathepsin o, partial	Daphnia magna	6.14956e-31	AAATCTGAGGCGGGTTTCGCAGGAGATTTCTCACCAGCCAATGTAGACAA
4L:20D	Experiment 2	DM04466P2	0.00097845	-1.63277	LOC727647	75	4e-11	110773272	hypothetical protein LOC727647	84.93	XM_001123354.1	Apis mellifera	110773272	XM_001123354		KZS04801	Uncharacterized protein APZ42_032155	Daphnia magna	1.95771e-108	GAAGATGATGCGTGACTTGCAGCAGGCTTTTATTGACGGACAAGAGCCAC
4L:20D	Experiment 2	DM04469P2	0.000339383	-1.53486												JAN33802	Tetratricopeptide repeat protein	Daphnia magna	3.1175e-61	GTGTACCAAAAGCAGGTGGCGGTACAGGATGTGGCTGAGTTGAAATTGAC
4L:20D	Experiment 2	DM04512P3	0.000485387	-1.75735	Dvir\GJ22459								195384616	XM_002050975		JAN66680	putative H/ACA ribonucleoprotein complex subunit	Daphnia magna	7.81897e-06	GATTTTTACCACAAACTGGAGGTGGACGTGTACAAAAACGCGGTGGAGGA
4L:20D	Experiment 1	DM04695P1	0.0180868	3.26547												JAN40199	hypothetical protein	Daphnia magna	6.53142e-111	ACGCCAAAACCACCATCACGGTTCCAGTTGGAAGTATTTTTGGAGAACTC
4L:20D	Experiment 2	DM04718P2	0.000102288	-1.63492																GGTACAGTCCACGGGTGGTTGCCGAAACGAATACATAAGCTACGGACATT
4L:20D	Experiment 2	DM04733P4	0.00376628	-1.63041												JAN33223	hypothetical protein	Daphnia magna	1.66611e-112	TGTGCACACCTTCTGCGGAAGCTTCATGCAATCAACCATTTGATTGTCCT
4L:20D	Experiment 2	DM04741P4	4.72189e-05	-1.90685												KZS09067	Protein SET	Daphnia magna	1.82059e-41	GTCTGAATGAGCAAGCATCTGAAGAAGTCCTTGCAGTGGAAGTCCGTTTT
4L:20D	Experiment 2	DM04779P1	0.00480408	1.56648	Mhc	260		195386601	Myosin heavy chain	78.96	XM_002051957.1	Drosophila virilis	195386601	XM_002051957		JAN43149	Myosin heavy chain, non-muscle-like protein, partial	Daphnia magna	3.12859e-129	AGACTGGTGCAAGAGATCTTCGCTGATCACCCTGGCCAATCCGGAGGCAA
4L:20D	Experiment 2	DM04796P1	0.00107595	-1.50135												JAN41094	Heterogeneous nuclear ribonucleoprotein U protein 1	Daphnia magna	2.93158e-38	GCCGAGTTAATAGCCCGAGGTTTGGACTCCAAAGGTAATAAGCCCTTTCTGGTGGAACGA
4L:20D	Experiment 2	DM04807P2	0.000861144	1.70238												JAN86695	hypothetical protein	Daphnia magna	8.30881e-102	CTTCAGCACTGTCCAGGCGATTCAGTCTATGACCCTACAACGCAAGTGTG
4L:20D	Experiment 2	DM04808P4	0.000122876	-1.96365	H2AFV	334		148235613	MGC82121 protein	80.16	NM_001092643.1	Xenopus laevis	148235613	NM_001092643		JAN90389	Histone H2A.V	Daphnia magna	7.79809e-62	TTGGCGGGAAACGCCTCGAAAGATCTCAAAGTGAAACGTATCACTCCTCG
4L:20D	Experiment 2	DM04830P1	0.00120011	-2.80694	LOC412616	116	6e-24	66514159	similar to CG10465-PA	76.1	XM_396071.2	Apis mellifera	66514159	XM_396071		EFX89907	hypothetical protein DAPPUDRAFT_299808	Daphnia pulex	1.39261e-32	GAGTGCTGCTGCTGCACCTTTTGCGGTTGAAGTTGCTTGCATTAAATCAG
4L:20D	Experiment 2	DM04891P1	0.000738432	-1.50365												KZS08651	Heterogeneous nuclear ribonucleoprotein K	Daphnia magna	1.15238e-114	ATCACGGTCTATTCTGTTTGCTGTCCGAGAAGCACCGATCGCATTGTTCA
4L:20D	Experiment 1	DM04908P1	0.000607405	3.81871												JAN54292	Serine threonine-protein kinase, partial	Daphnia magna	3.1702e-76	ACGTCTTCCACTTTCTGTGCGCAAACAATTCAAATCAGAACTTAATTGATGCAATCACCT
4L:20D	Experiment 2	DM04908P1	0.0117308	3.11561												JAN54292	Serine threonine-protein kinase, partial	Daphnia magna	3.1702e-76	ACGTCTTCCACTTTCTGTGCGCAAACAATTCAAATCAGAACTTAATTGATGCAATCACCT
4L:20D	Experiment 2	DM04941P2	6.32598e-05	-17.7919												KZS18442	UDP-glucuronosyltransferase	Daphnia magna	5.2746e-87	GTGTCTGGAAAGCCAACCGAGCAACTGCAGAATAAGACCAACGTCAGAGA
4L:20D	Experiment 2	DM04953P1	0.0255292	-15.2209												KZS18042	Uncharacterized protein APZ42_016069	Daphnia magna	3.4452e-71	CATTATGGGATTGAACGATGAAGACGACAACGATCTGCCACGATCTGCTCCGGCCGTCGA
4L:20D	Experiment 1	DM04963P3	5.86559e-05	-2.94186	CYP4BW4	73	1e-10	156548379	similar to cytochrome P450	78.02	XM_001603994.1	Nasonia vitripennis	156548379	XM_001603994		JAN80321	Cytochrome p450	Daphnia magna	6.85693e-68	TGCAAATCTCTGACCAATGCAATTTCTAGGTCCGGCGCTGAAAGGTACGA
4L:20D	Experiment 2	DM05024P4	0.000767009	-1.53496												JAN53073	putative Dolichyl-diphosphooligosaccharide--protein glycosyltransferase subunit, partial	Daphnia magna	3.83388e-106	TGATTGGACTTGATGTCAGTAATCCCGGAAAAGGAGTTTATCGTGTGGCA
4L:20D	Experiment 2	DM05057P1	0.00301643	-4.18647												JAN57374	putative Contactin-associated protein 1/sw	Daphnia magna	1.23283e-125	GCCCAAAGTGTGAAAACCAGACGAGGTTTCCAATTGAGTGCGACCAAAGT
4L:20D	Experiment 2	DM05095P1	0.00424241	-2.88152	Dpse\GA18569	64	5e-08	198464094	Dpse_GA18569	66.8	XM_001353045.2	Drosophila pseudoobscura	198464094	XM_001353045		KZS13610	DNA helicase	Daphnia magna	2.61629e-57	ACGTTCAGTTCCTCGTACTCTTCCACACAGTCGTCAACCTGTGCTGGCGTGAAACCTTTT
4L:20D	Experiment 2	DM05098P2	0.0290151	2.06964												JAN65866	Chromosome 7 scaf14703	Daphnia magna	4.17029e-113	CGATAGCCGGATTTTGTTCATGTTGTTATGGGCGCACAAGAAGGCCTGAT
4L:20D	Experiment 2	DM05110P1	0.000150552	-2.34972												JAN93221	hypothetical protein	Daphnia magna	4.04981e-19	CGCAACCGGCTCAGTATAAAGCGAACGACGTTTTACAAACACGCTGGAAG
4L:20D	Experiment 2	DM05111P3	0.0215384	-1.61066												KZS04631	putative Cyclin-dependent kinase inhibitor 1B	Daphnia magna	1.4247e-76	GGACAACCGGGTGACAGTTGAACGTCAATTGGCTCAAATTCAAGTCGAGC
4L:20D	Experiment 2	DM05153P1	0.000612977	-1.72026	LOC100177310	97	4e-18	198417166	similar to small nuclear ribonucleoprotein E	77.97	XM_002127797.1	Ciona intestinalis	198417166	XM_002127797		KZS14793	Small nuclear ribonucleoprotein E	Daphnia magna	2.24245e-27	GCCAGCGGCATTTTGGATGAGGGTTATATTGTCTCCTTTCAACAGCACCC
4L:20D	Experiment 2	DM05167P3	0.00244666	-1.83794												JAN93859	Innexin inx2	Daphnia magna	1.7913e-54	GCAAAAGGAAATGTTGGGAACGTTTTCCAAGTTGAAGGCTGCCGTCAAGC
4L:20D	Experiment 2	DM05193P3	0.0374593	1.70353	CpipJ_CPIJ013850	59	2e-06	170057604	CpipJ_CPIJ013850	67.65	XM_001864522.1	Culex quinquefasciatus	170057604	XM_001864522		EFX79103	hypothetical protein DAPPUDRAFT_52875	Daphnia pulex	4.81514e-11	TGATCGCAATCATGGACGCCGCTCGTGAAATGTACCAAAAAACGGAAACT
4L:20D	Experiment 2	DM05198P2	0.00997525	-6.98806												JAN73349	Sin3 histone deacetylase corepressor complex component SDS3	Daphnia magna	3.68431e-58	ACTATAGTTGCTTCGGCGATTGGGGATGCCATTATTGGAACCTCGAATAG
4L:20D	Experiment 2	DM05298P2	0.000156205	2.54133												no sig match	no sig match	no sig match	no sig match	GTGATTTCTTCGTCCGTGTGGGAGTCGTAAGGAATTAAGGGCGTGAGACG
4L:20D	Experiment 2	DM05312P3	3.97008e-05	-1.57483												JAN49071	Cytochrome P450 3A40	Daphnia magna	8.35249e-80	TCACAACCAAAGTCATGCGCAAATGGCTAACGGTAATGAAGGGCCAAGAA
4L:20D	Experiment 2	DM05329P3	0.000125072	-2.39999	PSMD8	61	6e-07	114672442	proteasome (prosome, macropain) 26S subunit, non-ATPase, 8	69.78	XM_523879.2	Pan troglodytes	114672442	XM_523879		JAN54506	26S proteasome non-ATPase regulatory subunit	Daphnia magna	2.73933e-77	CGGTGCCGGGACTTGATTTTTTGCGTGGAATATCTTGTTGTAGCATCCTT
4L:20D	Experiment 2	DM05334P3	9.29547e-05	-1.50581												JAN54922	NudC domain-containing protein, partial	Daphnia magna	7.43284e-69	CTTTGCTGGCCCAGAGCTAGCAGTTGTTACTGATGGAGGAGGTGTCTTAC
4L:20D	Experiment 2	DM05344P4	0.0137398	-68.1036												KZS07563	Uncharacterized protein APZ42_028710	Daphnia magna	2.89271e-130	TGACATTGGTGATGAATGGACCCGTGTGGATCCAATGGGAAGATGTGGAT
4L:20D	Experiment 2	DM05390P2	0.00122177	10.0157												JAN33000	Angiopoietin-2	Daphnia magna	4.62046e-54	AAACTAGAAGAAACGGATGCCAGAGTGGCCGAAATCCAGCGGAAGATCAA
4L:20D	Experiment 2	DM05399P3	0.000966725	1.68753												JAN80138	Protease m1 zinc metalloprotease	Daphnia magna	1.35678e-75	TTGCACTCCGTTCGTCTCTGAACTGCATCAACTCCTTCAATTCCAGGTCG
4L:20D	Experiment 2	DM05403P1	0.00115825	-7.43102												JAN62844	hypothetical protein	Daphnia magna	1.77702e-22	CACTGGCTACTCTTTCCATTTCGGTTCCAGCCCTCCAAGTTTCTTCCAGT
4L:20D	Experiment 1	DM05417P2	2.811e-05	-2.42476												JAN64113	High-affinity choline transporter	Daphnia magna	1.3773e-89	TGAGATGGGCAGACGATGGCCTTGTAGATGTTGTGCGTAAACATTGACGA
4L:20D	Experiment 2	DM05417P2	6.93227e-05	-1.84464												JAN64113	High-affinity choline transporter	Daphnia magna	1.3773e-89	TGAGATGGGCAGACGATGGCCTTGTAGATGTTGTGCGTAAACATTGACGA
4L:20D	Experiment 2	DM05432P1	0.000670403	-1.51637												JAN57397	putative Kintoun	Daphnia magna	3.22678e-55	AAAAATGGAATTCCTCATCCCATCTTTGGCAGTGGCGAAATAATCCCAAC
4L:20D	Experiment 2	DM05488P1	0.000451434	-1.67865												KZS20008	Cyclin-dependent kinase 10	Daphnia magna	4.20151e-42	GAAGAGCTTCCGCCTTACTTACCGGCTATTATGGGATGTCGCAGCGTTGGTGAATTTCAA
4L:20D	Experiment 2	DM05492P2	0.00356502	-7.31508												JAN33843	Amyloid beta A4 protein	Daphnia magna	5.53556e-23	CAATTTGGACGACGTCTCTCCCGTTGCCAAATCGTTGAAAACGGAATCGT
4L:20D	Experiment 2	DM05545P2	5.1583e-05	-1.94794												no sig match	no sig match	no sig match	no sig match	CTCATCCGCCTTACCTCGAGATGATTGTTGCCGCTGTTGAGACACTCAAG
4L:20D	Experiment 2	DM05562P2	0.000428897	-1.79297												KZS07824	Rab GTPase-activating protein 1	Daphnia magna	8.90809e-105	ACATGGCCATAATGAGGCAATCAAGTGGCCAACCAATTCCGATTGCTCTT
4L:20D	Experiment 1	DM05657P2	0.0234228	1.54049												KZS16673	Uncharacterized protein APZ42_017260	Daphnia magna	9.23596e-58	CAAACTGTTGTGCATCGCGTTTCGAAAGAACTCGATTCCGCCTTCTCCAC
4L:20D	Experiment 2	DM05663P1	9.38172e-05	-4.44607	LOC411502	61	1e-06	110764530	similar to CG2264-PA, isoform A	72.57	XM_394975.3	Apis mellifera	110764530	XM_394975		JAN75264	SPARC-related modular calcium-binding protein	Daphnia magna	7.1526e-154	GAGACGGCTGAACGTCGAGTGATGGAGTGGAAATTTGATCAGCTGGACAA
4L:20D	Experiment 2	DM05674P1	7.35581e-05	-1.97439												JAN52753	WD repeat-containing protein, partial	Daphnia magna	2.95347e-28	CAAAGTCGCGTGGCCGACGTCCTGTTATTAGCTGTATTCCAGAGGCAGAC
4L:20D	Experiment 1	DM05678P4	0.000218139	3.4921	LOC100028075	61	9e-07	126305028	hypothetical protein LOC100028075	86.27	XM_001378156.1	Monodelphis domestica	126305028	XM_001378156		KZS11657	Nitrate reductase 1	Daphnia magna	1.53647e-97	GTACCTGCGTTCTGCCAAATAACGGCCGAATTGTACGGATTGCAGACAAG
4L:20D	Experiment 2	DM05696P2	0.00688015	1.5064												JAN71693	hypothetical protein	Daphnia magna	1.93259e-88	TGACGGCCATCACTATCCGCTATACAAATCTAGGGGCTGGATATACGGCA
4L:20D	Experiment 2	DM05818P1	0.000649989	-1.50213												EFX84494	hypothetical protein DAPPUDRAFT_99667	Daphnia pulex	8.23964e-15	CTCGTAACCAATGACGAAATTGGCTACTTCCCAGTTGGTGTCTAACTCAA
4L:20D	Experiment 2	DM05827P3	2.39358e-08	-4.58295												JAN75679	hypothetical protein	Daphnia magna	7.09194e-83	TGCAGCGTCGCTAAAAGCAATCTTTTCCACGTCGAAACCCTAACCCAATG
4L:20D	Experiment 2	DM05910P2	0.00218786	1.85068												KZS04224	Uncharacterized protein APZ42_032457	Daphnia magna	3.95414e-36	GCGTACAGCAGTTCCGTTACAAGTCGCCGCTCGTTTCCAAAATCAACATT
4L:20D	Experiment 2	DM05919P3	0.00247283	1.54896												KZS04456	Uncharacterized protein APZ42_032730	Daphnia magna	2.81723e-14	ACCAGTGCCTCTCATCGAGGTCTCCGTGATTCTTCATTCTATCCCGGTTT
4L:20D	Experiment 1	DM05956P1	0.0302587	-1.60848	LOC664385	55	5e-05	91076995	similar to Alpha-amylase A precursor (1,4-alpha-D-glucan glucanohydrolase)	66.12	XM_970392.1	Tribolium castaneum	91076995	XM_970392		JAN93558	Alpha-amylase, partial	Daphnia magna	1.54269e-22	ACAATCACCGTTTTTCCATTGCAATTTGGATCGTACTGACCCACGACCGA
4L:20D	Experiment 2	DM05972P3	0.000318154	-79.6149												KZS12766	Uncharacterized protein APZ42_022036	Daphnia magna	2.3174e-16	GCAACATATTCTGCCGTAACTGTAATGGTGGTTGCCGAAGAGGAAAGACA
4L:20D	Experiment 2	DM05978P2	0.00824068	-1.96912	AKR	66	2e-08	240849266	similar to aldo-keto reductase	70.17	NM_001162166.1	Acyrthosiphon pisum	240849266	NM_001162166		JAN49667	Aldo-keto reductase	Daphnia magna	9.6916e-30	TCAATCCTCAATTTGGTGGAGGATTTTGGTATGACGGGCAGATTTTGCAT
4L:20D	Experiment 2	DM06100P2	0.0108183	-1.95001	Dana\GF14963	66	2e-08	194758366	Dana_GF14963	77.27	XM_001961397.1	Drosophila ananassae	194758366	XM_001961397		JAN37172	hypothetical protein, partial	Daphnia magna	5.35586e-09	GACCTGGCTCACCTTGCGGACCTTGCTCACCTTGCGGACCTTGGTCACCT
4L:20D	Experiment 2	DM06127P1	2.58945e-06	3.15683	AgaP_AGAP007175	72	2e-10	158286128	Phosphatidate cytidylyltransferase	72.41	XM_308594.4	Anopheles gambiae	158286128	XM_308594		EFX83743	hypothetical protein DAPPUDRAFT_315618	Daphnia pulex	1.97707e-06	AATAACTTTGAGTGACGACTATCAAGAGGGCAACGTGGGTCCACGCGAAGAGCGAAAATT
4L:20D	Experiment 1	DM06155P2	0.00354907	-1.59515												JAN53508	Class a rhodopsin g-protein coupled receptor gprop1, partial	Daphnia magna	3.99493e-17	TCGCTCTGTGGGCAGCAATGTGGACTCCTTATGCCGCCATTGTTCTCCAG
4L:20D	Experiment 2	DM06168P1	0.000138987	-1.72798												JAN78326	Pseudouridine-metabolizing bifunctional protein	Daphnia magna	5.56925e-12	TAGTTTTACCAGGAACATGTTTGGTGTCTTACCTGGAACTCTGGTAGAGC
4L:20D	Experiment 2	DM06255P2	0.000171777	-1.50042												JAN40840	26S proteasome non-ATPase regulatory subunit	Daphnia magna	3.42496e-12	GTGGAGTATCGCTCTAATGCCAAGCCGTCCGTCTATGCTCCGCCTCCTTT
4L:20D	Experiment 2	DM06277P1	0.000814961	-1.62796												JAN57866	UPF0364 protein	Daphnia magna	5.54335e-31	ATGAGCCTGGCTTTGTCTCTGCATTTCCGCCCGACAGAGATAAGTCGTTGCGATTCGCCC
4L:20D	Experiment 2	DM06285P2	0.000590134	1.69817	Dana\GF15330	68	8e-09	194759861	Dana_GF15330	81.94	XM_001962130.1	Drosophila ananassae	194759861	XM_001962130		JAN83032	hypothetical protein	Daphnia magna	1.04975e-21	ATTCTGCTGCTGTCTCTTCCTCTGGCTCCTCTACGAAGGGATGTAAAGCA
4L:20D	Experiment 2	DM06319P2	0.000467919	2.35008	SNOG_05978	59	6e-06	169605890	SNOG_05978	69.18	XM_001796314.1	Phaeosphaeria nodorum	169605890	XM_001796314		JAN59167	hypothetical protein, partial	Daphnia magna	3.61248e-29	ATCGATGCTGCCCATTGTGTTAGGAACACCAACGTTGACGTCATGCGAGT
4L:20D	Experiment 2	DM06396P1	0.00179945	-1.84785												EFX71473	hypothetical protein DAPPUDRAFT_216637	Daphnia pulex	1.70643e-11	GCTAGTTGTCGAGTTAACCACCACATCATAAGCGGCTGCAACCCTCCCAT
4L:20D	Experiment 2	DM06442P2	0.000263255	-1.83413												EFX79463	hypothetical protein DAPPUDRAFT_319543	Daphnia pulex	2.6537e-07	GCATTCAGCATGATGGGGGGGAGTTTTCGTGTTTAGCATCCTGTTCCTTC
4L:20D	Experiment 2	DM06446P2	0.000214033	-1.50419	LOC100210370	77	3e-12	221112998	similar to predicted protein	91.23	XM_002166106.1	Hydra magnipapillata	221112998	XM_002166106		JAN53399	Proteasome subunit alpha type-7	Daphnia magna	4.19563e-10	AGCGCGATCCGTAGCGTGCCGAACCCATTATTAACCAAAACTTGAAGATA
4L:20D	Experiment 2	DM06452P2	2.82975e-05	-2.66106	T-cp1	97	8e-18	28572125	Tcp1-like	80.17	NM_079726.3	Drosophila melanogaster	28572125	NM_079726		JAN33930	T-complex protein 1 subunit alpha, partial	Daphnia magna	1.23916e-07	TTCACTCCATGAATTCAGCGTTCTCTACGAACAGCTGATTAAAACGACGT
4L:20D	Experiment 2	DM06545P2	0.00632051	-1.58305												KZS03511	Uncharacterized protein APZ42_033708	Daphnia magna	1.13132e-98	GCTCCCGCATTTTGGGGTTATTACTTGCCTCCAAGCTACAACGAAAACCA
4L:20D	Experiment 1	DM06546P3	0.00112558	-1.5578												JAN65619	Spondin-1	Daphnia magna	7.68571e-12	CAAGTCCCCCGCTGGCATTGCTCAACTCGAATTGACGAGAATGAGAAATG
4L:20D	Experiment 2	DM06652P1	0.0091815	-3.28123												JAN70453	Sulfotransferase sult, partial	Daphnia magna	6.3304e-31	CTTCCAACATTCCCCTTTGGTTACTACGCCCCTGCTCCCCATTTCGGTTACAGTTACGGA
4L:20D	Experiment 2	DM06687P1	0.0056454	-3.07123	MONBRDRAFT_26400	77	2e-11	167525187	MONBRDRAFT_26400	73.91	XM_001746877.1	Monosiga brevicollis	167525187	XM_001746877		JAN49168	hypothetical protein	Daphnia magna	1.65804e-46	GGCCGCTCCTGCCATTCCCGCTACGCCTTGTCTGACGCATGCAGCTCCAGTTGCTTATGG
4L:20D	Experiment 2	DM06710P2	0.000976551	-9.98408												no sig match	no sig match	no sig match	no sig match	TCCATACGCAGCCCCCTTCCCCTGTCTCTTATTAGAATGGTGCCAAAATT
4L:20D	Experiment 2	DM06716P1	0.00148489	-1.55926												JAN68455	hypothetical protein	Daphnia magna	1.30626e-30	CTTTTTGATTGCTATGAATGTACCCGGCACGTTGGTGGCTGCTGAATGGA
4L:20D	Experiment 2	DM06742P2	0.010113	-98.6989												KZS06954	Uncharacterized protein APZ42_029480	Daphnia magna	7.85569e-18	AAGAGAGCACTACACGCTGGTATGGGTTCAAAGTTTAGCAAACACCCCCA
4L:20D	Experiment 2	DM06758P2	0.000160929	-1.53856												JAN91103	Proteasome subunit beta type-5	Daphnia magna	2.15435e-24	TTGTTATTTGGGCAACCCAATGGCGGCAAAGGCTAGTTGAGTAGGATTCC
4L:20D	Experiment 2	DM06767P1	2.2787e-05	-4.42321												JAN61382	Caveolin-1, partial	Daphnia magna	1.6304e-06	CTTCACCGGTACGCGCTTCTGGATTTATCGTCTGCTATCGGCCATCCTTG
4L:20D	Experiment 2	DM06849P1	0.000358769	1.84576												no sig match	no sig match	no sig match	no sig match	TTTCCTCACGTCATCAGTCATCACTTTCTTTCACACACAATTTCTCTCTA
4L:20D	Experiment 2	DM06870P2	0.0261955	14.8128												JAN80676	hypothetical protein	Daphnia magna	1.90462e-11	ACCACCAGTACTTTTAGCAACCAGAGCCCATGAAGATTTTGGCATTTGTC
4L:20D	Experiment 2	DM06877P4	0.00371786	-3.29839												KZS19186	4-coumarate--CoA ligase 3	Daphnia magna	2.35929e-19	TGGCACTTTCGAAAAGCTTTTGGACCATCGACATGTCGTGGAGTTTTGCA
4L:20D	Experiment 2	DM06913P1	0.000229124	-1.78109																ACCGTGCGACTCGGCTTTTACGTCAAGAGGAAAGACTATTTGTCTGGCGT
4L:20D	Experiment 2	DM06922P2	0.00423423	-14.279												JAN60799	hypothetical protein	Daphnia magna	1.88244e-35	GAGCCACCGCAGACCAGTCGATCGGGTACGTAACACGACCTGGTGTAATG
4L:20D	Experiment 2	DM07032P4	0.00217119	-23.6595												JAN53297	hypothetical protein	Daphnia magna	1.63019e-12	TGGGCTACTCTCATCACGCCATCTCTTCTCCTTCATTCGCCTACCCTTAC
4L:20D	Experiment 2	DM07065P3	0.00194032	-2.45522																GCAAATATGCCAATAGCACTTGAAGTTTGATTTGAAACCTGGCCGTCCTT
4L:20D	Experiment 2	DM07088P3	0.00326271	-1.54085												EFX86253	hypothetical protein DAPPUDRAFT_98152	Daphnia pulex	3.58991e-18	TTGCAGCAATAACAGCGGCCTCTACTACGGCAGGAACTAATACCAACACC
4L:20D	Experiment 2	DM07108P3	1.81161e-07	-128.154												KZS16897	Uncharacterized protein APZ42_017538	Daphnia magna	3.56033e-35	CAGAGAGATTCAGCCAGCCCAGACGGGAACTGTTATCATCCAAGTCGGAT
4L:20D	Experiment 1	DM07176P3	2.45454e-05	-2.61981												no sig match	no sig match	no sig match	no sig match	TTCAAATCCCGGGGGAAGCCTTGTAAAAAGGAACAAATGTGCGTCGGTAC
4L:20D	Experiment 1	DM07202P1	0.0215941	-1.81252												KZS06151	Uncharacterized protein APZ42_030656	Daphnia magna	1.95478e-43	CAATTAAGGATGAAGTTCACAGAACGGCACCCCCAGACACCATCGCAATG
4L:20D	Experiment 2	DM07202P1	0.00019321	-2.72981												KZS06151	Uncharacterized protein APZ42_030656	Daphnia magna	1.95478e-43	CAATTAAGGATGAAGTTCACAGAACGGCACCCCCAGACACCATCGCAATG
4L:20D	Experiment 2	DM07234P2	0.0012575	-105.26												KZS20129	Uncharacterized protein APZ42_013282	Daphnia magna	6.39265e-46	ATGACTTGTACTCGAAGAGCGTCGATTTGAACAAGGACGGCCAACCTGAC
4L:20D	Experiment 2	DM07243P3	0.000444514	6.67834												JAN41723	hypothetical protein, partial	Daphnia magna	2.55642e-39	GACATGGAAGAGTTGGAATTGTATTCCGACAGGCTGATTCCACTCGCCGT
4L:20D	Experiment 1	DM07267P2	0.00330383	2.40014												JAN55447	hypothetical protein, partial	Daphnia magna	8.97752e-18	CGGCAACTGCAGTGGACGTATCCAGCATCAGAGCAAAAATCAAGGCAAAA
4L:20D	Experiment 2	DM07285P1	6.87023e-06	-1.73109												JAN52197	hypothetical protein	Daphnia magna	1.1514e-18	CTTTGACATCATAGTTGGCTTCAACTCCAATAGAGCACTTATCCTTGTTG
4L:20D	Experiment 1	DM07337P1	0.00327354	-2.04216												JAN83823	Patatin phospholipase domain-containing protein 2	Daphnia magna	3.11527e-11	CAGCAATCCCACGTTAAAGCTTGGCATATCAATCTTTATCCTGACTTAAATACATTCCCA
4L:20D	Experiment 2	DM07410P2	0.00945529	-1.6131												JAN58418	hypothetical protein	Daphnia magna	8.28754e-40	GATTTCTGGATCCGCTCTAAACGCCCAGAGGGGGAATAATCTTGAGCTGG
4L:20D	Experiment 2	DM07430P1	0.00368257	-87.1454												KZS05210	Uncharacterized protein APZ42_031767	Daphnia magna	2.57844e-11	TGACGTCTGGGCTGCCAAAGCTGAACATTATAAGGCTTACCGCTACTGTC
4L:20D	Experiment 2	DM07432P4	0.00111368	-1.51355	LOC758878	99	8e-18	115964188	hypothetical protein LOC758878	74.14	XM_001182773.1	Strongylocentrotus purpuratus	115964188	XM_001182773		JAN64973	hypothetical protein	Daphnia magna	1.04392e-13	TGGGAAAAGTTTTGAAGAAGCGCAAGCCATCCCCCTTCGCCTATCAAAAA
4L:20D	Experiment 2	DM07440P1	0.000350922	1.57617												JAN88453	hypothetical protein	Daphnia magna	1.06149e-08	ACACTGAGGCTCCAGCACAAACCATTGGAACGCCTGGCACTCCCGCTCCAGTACAAGAAT
4L:20D	Experiment 2	DM07490P1	0.00913967	-1.66708	LOC100136257								185132643	NM_001124521		JAN87554	hypothetical protein	Daphnia magna	6.75683e-19	CAATTACTTGATGCCTCGCCTTAGCCATCCCAACGACCTCAAAGTGTCTAAAATGTTGTT
4L:20D	Experiment 2	DM07574P1	0.000291656	-1.52582												JAN58297	Molybdopterin synthase sulfur carrier subunit	Daphnia magna	7.57604e-06	GTACTGCCTCTGTGCGAGCACATGAATTATCGGATCCATCCAGTGGTAGC
4L:20D	Experiment 2	DM07662P1	0.0440143	-1.66925												JAN46702	RNA 3'-terminal phosphate cyclase	Daphnia magna	2.92671e-90	TTGGCAGCATTTCGTGGCTTACCTAATCCTGTTCCACCAAGCAACATTCC
4L:20D	Experiment 2	DM07685P2	0.0350091	-1.53155												no sig match	no sig match	no sig match	no sig match	CTTGACTCTGACCCCTACTGACGTTACGACTATTCGGTTTAACGACATAT
4L:20D	Experiment 1	DM07717P2	0.00857041	-1.56564												JAN49315	hypothetical protein	Daphnia magna	4.78288e-20	GAACCCCCTCGCTGTTAGGCGAGTTTTAATCTCTAACCGAGACGGGTCTC
4L:20D	Experiment 2	DM07721P2	8.13099e-06	-17.1858												no sig match	no sig match	no sig match	no sig match	CCTCTGCTGTTTTGATGCGCTACATATTAACTACTGCTACACACCCACAA
4L:20D	Experiment 2	DM07782P1	0.00704842	-2.78969												no sig match	no sig match	no sig match	no sig match	TGCGCCCTCAACTGAAAGAACAGCTACAGATTGTTTATAAAACCCAAGGA
4L:20D	Experiment 2	DM07791P3	0.00229813	-1.52846												JAN72011	hypothetical protein	Daphnia magna	5.766e-22	AGTGCTCGAGGCCCACATTGATAAAAGGTCTTGGTCTGTAGTCCCTGTTT
4L:20D	Experiment 2	DM07813P1	0.00511463	-1.68933												KZS19326	Uncharacterized protein APZ42_014176	Daphnia magna	1.21415e-10	AACTCCGATTGCACCGGTGAGGCAACTGGCGTTGGATCCCATGACTTCTC
4L:20D	Experiment 2	DM07823P3	0.000618552	-1.63994												JAN66229	Nucleolar and coiled-body phosphoprotein	Daphnia magna	1.62134e-13	TGGAAGTGCACGCAGAACGCCCAACACTCCATTTCGCCGTGTCCGAGAAG
4L:20D	Experiment 2	DM07846P1	0.000242049	-3.40657																TTTTACTGACAACACGCATGGAATAAATCGCCGACACTCCCCGCATGTTCAACTGCAAAT
4L:20D	Experiment 2	DM07874P3	0.000247157	-5.1403												no sig match	no sig match	no sig match	no sig match	GTCAAGTCATCGCCTAATAACCAAACGGAAGAGCGCCCGTAACCCGGATA
4L:20D	Experiment 2	DM07976P4	0.00497481	4.22736												no sig match	no sig match	no sig match	no sig match	TTGACGAGACATCAGATGGCTGAGAGAAACTAACCGATTAATTGAACGTC
4L:20D	Experiment 2	DM08030P2	0.0248224	8.83955												no sig match	no sig match	no sig match	no sig match	CTGGGCGGTCTATCCGGATTCGGAAATCCGAACGGGTTTGGCAGTGTTTC
4L:20D	Experiment 2	DM08037P1	0.00118137	-3.62346												no sig match	no sig match	no sig match	no sig match	GCCCGCAGTGCCCATATTCAATTATCTCTGCGGTAATATTTCAGTATCGCCAACATACAC
4L:20D	Experiment 2	DM08081P2	0.0124756	6.90233												JAN86405	hypothetical protein	Daphnia magna	5.90613e-21	TGATTGGAGGGGGTTATGCTTCGGTCGTGTTATCAAAGATGCGGGATGAC
4L:20D	Experiment 2	DM08216P1	0.00326605	-1.53292												no sig match	no sig match	no sig match	no sig match	GGGAGTTGAACTCGGATCACAAGGTGCCCCGATCACCAAGTGACGCCTTATCCAACTCAC
4L:20D	Experiment 1	DM08233P1	0.0272981	1.59102												no sig match	no sig match	no sig match	no sig match	TGACTTTCACACACACAAAAAAGCTACGTTAACATCGAACGGTCAAAGAG
4L:20D	Experiment 1	DM08335P2	0.0314509	-1.80428												JAN64381	hypothetical protein	Daphnia magna	1.65376e-23	CCACTTTTCGGACTGATTGCCAACGTCTTCTGTGTGTGGTTTAGCGCTGT
4L:20D	Experiment 1	DM08380P2	0.000371199	-4.40867												KZR99755	Uncharacterized protein APZ42_004263, partial	Daphnia magna	1.96911e-36	CGCTTCAGTTCCTGCCTTTGCCGACATTCACGAATCAAGTGACAGTTCAC
4L:20D	Experiment 2	DM08380P2	4.41898e-07	-4.5448												KZR99755	Uncharacterized protein APZ42_004263, partial	Daphnia magna	1.96911e-36	CGCTTCAGTTCCTGCCTTTGCCGACATTCACGAATCAAGTGACAGTTCAC
4L:20D	Experiment 1	DM08389P2	0.0199361	-2.04423												KZS08933	Multiple inositol polyphosphate phosphatase 1	Daphnia magna	7.58364e-23	TTTTGGCGATCGTCTGCGTCCTCGGCAGAAACATCTTGCTATGCAGATAT
4L:20D	Experiment 2	DM08403P3	0.000829864	-1.79517												YP_009133124	NADH dehydrogenase subunit 6 (mitochondrion)	Daphnia magna	7.32613e-06	ACTAAGCCTATTCCTAAAGGATGAGTTAAAGTGGGGAAAACTACTGCTAA
4L:20D	Experiment 2	DM08419P1	0.00143029	-8.14049	Dwil\GK16804	59	3e-06	195428189	Dwil_GK16804	76.83	XM_002062121.1	Drosophila willistoni	195428189	XM_002062121		KZS15332	Uncharacterized protein APZ42_019126, partial	Daphnia magna	4.57278e-07	GGTTGCTGCCGTTGCTGCTGCACCCCAGTTCTATCCTGGCTACTCTTCCCTTGGCTACTC
4L:20D	Experiment 2	DM08436P1	0.000293483	-1.74915	C27H5.3	55	4e-05	193204172	C27H5.3	67.44	NM_063082.3	Caenorhabditis elegans	193204172	NM_063082		KZS04831	Uncharacterized protein APZ42_032180	Daphnia magna	7.16296e-09	ACGTGGAGATCGCGGTGGTCGAGGGTTTTCTCGTGGAGGAGATCGAGGAT
4L:20D	Experiment 2	DM08481P1	0.00643734	1.54077												no sig match	no sig match	no sig match	no sig match	TTTGGAAGAGCAACAGCGTCGAATCGCTTTGGAAGAACAGCAACGCCAAG
4L:20D	Experiment 2	DM08495P1	0.0010214	-59.3052												JAN69516	hypothetical protein	Daphnia magna	2.75439e-06	AATGGGCTTTGGCTTGGGAGCTCCTCTTCTCTCTAAAGTTAGTTACCAGC
4L:20D	Experiment 2	DM08496P1	0.000746933	-1.98236												KZS22061	Uncharacterized protein APZ42_010942	Daphnia magna	9.49616e-09	AACACTATGGGTTTGAGACAGAGCAAGCGGTCGGTTGATATTTCCGGGTC
4L:20D	Experiment 2	DM08519P3	1.97252e-05	-2.16529												KZS15072	C1q and tumor necrosis factor-related protein 3-like protein	Daphnia magna	1.07247e-39	CCGACCGTACTTTTACGTGCAGACGAGCGCCAACTTCAATCAAACCAAAG
4L:20D	Experiment 2	DM08541P1	5.21303e-05	-4.72892												no sig match	no sig match	no sig match	no sig match	TTCGAAGCGTCCAAACGTGTCTTTCTGTATCTCTGCATTATTGTCTTCGA
4L:20D	Experiment 2	DM08551P1	0.0020534	-1.51375												no sig match	no sig match	no sig match	no sig match	TGCAGCTCTAGCCGGCGGAACAGCTGGTAATGAACCTGCCGAAGTGGAAG
4L:20D	Experiment 2	DM08616P1	0.00181966	-2.9248												JAN86854	hypothetical protein	Daphnia magna	2.22237e-24	TCCTTTTCGGAGCTCGCTTTACGACGGGTCCTTCCCATGGTAACCCGTGGTTAAACTACC
4L:20D	Experiment 1	DM08656P1	0.000303983	-8.09308												no sig match	no sig match	no sig match	no sig match	TCGCCACCACATGTGCCAGAACGGAAGGAGGTGACATGGCCGACGATGGA
4L:20D	Experiment 2	DM08656P1	3.80204e-07	-20.9407												no sig match	no sig match	no sig match	no sig match	TCGCCACCACATGTGCCAGAACGGAAGGAGGTGACATGGCCGACGATGGA
4L:20D	Experiment 2	DM08660P1	0.000428196	-2.56521												JAN54849	hypothetical protein	Daphnia magna	2.85686e-20	CGGTGCTTGGGGCATAATAGGAATCATTCTTGGAGTCTTGGGATTGTGCTGTGGCATTTA
4L:20D	Experiment 2	DM08678P1	0.00016761	-1.66286												no sig match	no sig match	no sig match	no sig match	GATGACGATGATCTCGACGGATTGGAAACGCTCCTTGAAGATAACCAATC
4L:20D	Experiment 1	DM08696P1	0.01936	-2.77054												KZS13190	putative Secreted protein	Daphnia magna	7.31642e-30	CCTAACCCATGGTGTTGGTGTCTATCCCCAATTCATCAATTCGTCGCCCT
4L:20D	Experiment 2	DM08696P1	0.000171532	-2.94758												KZS13190	putative Secreted protein	Daphnia magna	7.31642e-30	CCTAACCCATGGTGTTGGTGTCTATCCCCAATTCATCAATTCGTCGCCCT
4L:20D	Experiment 2	DM08713P3	5.00416e-05	-1.91155																GCCACTGATGCTGTCACCTGATTTTGCCGGCGACTTGGTTATAGCTTTTT
4L:20D	Experiment 2	DM08716P2	0.00167815	-9.31546	MONBRDRAFT_26400	73	3e-10	167525187	MONBRDRAFT_26400	71.15	XM_001746877.1	Monosiga brevicollis	167525187	XM_001746877		JAN30577	hypothetical protein	Daphnia magna	1.98635e-19	GGAAATCGTATTCGACTTTAACAGGGGCTGGAGCAGCAACAGCAAACTGG
4L:20D	Experiment 2	DM08753P1	0.000270387	2.67947																CAATAAGTGACCTTAGTCGTCAATTTGCTGTTATTTGACACATTCGTAAG
4L:20D	Experiment 1	DM08772P1	0.00863499	1.97221												KZS14878	6-phosphofructo 2-kinase/fructose 2,6-bisphosphatase long form-like protein	Daphnia magna	2.84621e-36	TTGGGTACGAGACACGCTCAAAGCCTTCGAATTTGATTCGACCACGCTAT
4L:20D	Experiment 2	DM08787P1	0.000635225	-1.61055												no sig match	no sig match	no sig match	no sig match	TTTTAAGATTCGATGGCAAGGGGTGGTAAAGTCAGAGGTGCCATGACGGG
4L:20D	Experiment 1	DM08788P2	0.0331446	-1.66455												no sig match	no sig match	no sig match	no sig match	CAACAAAATTTCAGAGTGAAGATCAAGCAAGGGCATGTAGCATAGCTTTG
4L:20D	Experiment 2	DM08795P3	0.000870234	-1.75647												no sig match	no sig match	no sig match	no sig match	TCAGAACTCTTGCGAACGCGCCAAATTTCCTTTTTTAAGGCACCATCTCT
4L:20D	Experiment 2	DM08817P3	0.000496925	-1.53054												no sig match	no sig match	no sig match	no sig match	CCCCACACCTCATCTCCCTCCAAGTGTCAACATCGTGCCAGATTGTTGAG
4L:20D	Experiment 2	DM08844P1	1.40191e-05	-1.59141												no sig match	no sig match	no sig match	no sig match	CCGTAGCAACGAGCCACCGAGTCTACGTCGGCAGCATTCTAGAAAATGTG
4L:20D	Experiment 2	DM08861P2	1.64441e-05	-2.06457																TAGTGGAATGAATGAAAATTTACCTTGGCTGCTTGGCTGCGAGCAATTCG
4L:20D	Experiment 2	DM08884P3	0.000520107	-11.7273												no sig match	no sig match	no sig match		CCTTGGTTGCAATCTTTGCCTGCGTGATGGCTCAGGGTTACAATGACAAC
4L:20D	Experiment 2	DM08893P3	0.000459658	-50.935												KZS15418	Uncharacterized protein APZ42_019093	Daphnia magna	4.24883e-09	CGCGGGACACAGACAACAACTGTCTTTGCAGTTACACCCCACTTCAAATT
4L:20D	Experiment 2	DM08907P2	0.0101868	-49.4659												JAN47987	Chorion peroxidase precursor-like protein, partial	Daphnia magna	4.51845e-09	TTCCCCGTATGAACCTTCGTCCATGGCAAGAAGCTTCTAAACCGGAAACT
4L:20D	Experiment 2	DM08909P1	0.00104462	-12.4431												JAN69134	Chorion peroxidase precursor, partial	Daphnia magna	1.71577e-70	CAAACGTGCGCGGGGAATTGAATGTCACTTTGAAACAAGGCAAAGGTTCC
4L:20D	Experiment 1	DM08911P1	2.72827e-06	-5.42755	RNU1-5	57	7e-07	262527261	RNA, U1F1 small nuclear; RNA, U1C2 small nuclear; RNA, U1G2 small nuclear; RNA, U1C1 small nuclear; RNA, U1G3 small nuclear; RNA, U1A3 small nuclear; RNA, U1G1 small nuclear; RNA, U1A small nuclear	82.14	NR_004424.2	Homo sapiens	262527261	NR_004424		KZS02224	Uncharacterized protein APZ42_000816, partial	Daphnia magna	1.82066e-08	ACTCCCGAGTTAATCACATTTGGATTAATCGCAAGGGTCAGCCCATCCTT
4L:20D	Experiment 2	DM08915P1	0.000222909	-1.82958												no sig match	no sig match	no sig match	no sig match	GGCCCTACCAGTGTGCTCTACACCGTCCCGTATATAACACCTCGAATCAG
4L:20D	Experiment 2	DM08937P1	0.000218769	-2.03175												JAN78664	hypothetical protein	Daphnia magna	2.14511e-22	GGTCTTCTACCTAACGATTGGGAGATGCTAGGTTGGCATTTCGGTCCACTAGGATTTATT
4L:20D	Experiment 2	DM08940P2	0.0144905	-1.59552																TGCTATTGTTCATTCATTATTGTACGCAGTGACTTGAATTCGTTCGTTGA
4L:20D	Experiment 2	DM08965P1	5.89767e-05	-2.12896												KZS12084	Uncharacterized protein APZ42_023071	Daphnia magna	4.30933e-13	ACAAAGCGTAATCTGAGAAATGGAAATGCCTCTGGCACAGTTGTGTGGCC
4L:20D	Experiment 2	DM08981P2	0.00241316	-1.58999												JAN44887	hypothetical protein	Daphnia magna	1.85812e-34	TGACATCTACAGCCAAGCGCTTGAAAGCAAAACCGAGTCCTTGGATACGA
4L:20D	Experiment 1	DM08994P3	0.000619073	-1.6766																AGAAATCTCTCGTACTTAGATTTACAATCTAATGCCTAGGCTCGGCCACT
4L:20D	Experiment 2	DM09003P3	0.00101117	-57.1093												JAN84645	hypothetical protein, partial	Daphnia magna	2.67783e-06	AACATGTTGAATCTGAAACAAGAATTTGGAAAAATGTCCCAAATCATTCC
4L:20D	Experiment 2	DM09027P1	0.000226496	-2.18545												no sig match	no sig match	no sig match	no sig match	CGCCTCAAAATTTGTGATTCGTTTCCGTTTTACCGCTAAGTTGTGTAAAA
4L:20D	Experiment 2	DM09075P3	0.00105675	-1.59268												KZS04438	Uncharacterized protein APZ42_032744	Daphnia magna	4.29794e-10	TGCCCTCTGGAGACGATGTCGCCAGTCATCCGCACCATCATCATCAACAC
4L:20D	Experiment 2	DM09139P1	0.000755332	1.84739																CTATTATCAGGCAGTGGCTCATCCAGGTGTCCGGCACAGTTCAGATATGC
4L:20D	Experiment 2	DM09157P1	2.30025e-06	-2.31836													no sig match			GCACGAGGCCAGTTTTTGGCAATCGTTTCTTCATCATGTATCTCATGTAT
4L:20D	Experiment 2	DM09175P1	3.17491e-05	-1.73174												no sig match	no sig match	no sig match	no sig match	AAGATCCAGGCTTCCTCTAAAACAATTATGACAGACATAGTAGTGGATGC
4L:20D	Experiment 2	DM09195P3	4.25959e-06	-2.45194												KZS07978	putative Cell growth-regulating nucleolar protein	Daphnia magna	1.00493e-34	AGCCTTGGAGAACATCCCCCACAACTGTTCTGCTACCTTTGGATCAATCT
4L:20D	Experiment 2	DM09214P3	3.37363e-05	1.81788												no sig match	no sig match	no sig match		GTCCTTGGTGATTGGGACCCACTTTTTTGAGGGAAGATTCGTAGCTCGGT
4L:20D	Experiment 1	DM09257P1	0.00173352	-1.65004												no sig match	no sig match	no sig match	no sig match	TCCGTTTCACGACCACCATCACAATGACAACGACGACAGCATGAACTACA
4L:20D	Experiment 2	DM09326P1	0.0224955	-1.65831												JAN59005	hypothetical protein	Daphnia magna	1.52254e-46	TTATTGTCATCCACCGACTTGTCCCAACCACCGTCTCCTCAGAGAGATGAAATTCGCATT
4L:20D	Experiment 2	DM09344P1	0.0126225	-2.05787												KZS08082	putative Protein CASP/sw	Daphnia magna	5.92519e-19	AAAACGATTATGTATTCCCTTCACCGTAGCAGCGCAACGGCTGTAAACATTAGCGTAAAA
4L:20D	Experiment 2	DM09397P3	2.3891e-05	1.74198												no sig match	no sig match	no sig match	no sig match	GCAAGTTTTGCACCATCAGGTTTTCTTGGATGCCTCCAATGAGTCTGGCT
4L:20D	Experiment 2	DM09407P4	0.00138797	1.52997												JAN86751	D-dopachrome decarboxylase	Daphnia magna	2.10844e-24	GGTGAAAACGCAATCATATCTACTGCAGTTTGACCTAAATTCGAGTGTTT
4L:20D	Experiment 2	DM09425P2	5.12424e-05	1.89496												JAN42728	Lysosomal alpha-glucosidase	Daphnia magna	2.34663e-51	ATCCTACAAATGCCACGAAAGAGATCGTCCACCCAACTCTACGTTGTGCC
4L:20D	Experiment 2	DM09438P1	0.000368348	-1.54984												EFX89261	hypothetical protein DAPPUDRAFT_190546	Daphnia pulex	6.06634e-14	GTCCAATTCGAGTACAAGTATACACCGTTCCGTGAACGCTCAACATTTTC
4L:20D	Experiment 2	DM09476P2	0.00410261	-3.52119												JAN89747	F-box/LRR-repeat protein	Daphnia magna	1.06321e-18	AACGTGAGACGCCATCGCCGCTCTGTTTTTACCAAAGACGACAAACTTTG
4L:20D	Experiment 2	DM09546P3	2.41536e-05	-2.407																CGGTTGGTGGACGTACAATCGAAGTTCTCCATCTCCCATCTCAACAACAC
4L:20D	Experiment 2	DM09565P2	0.0393149	2.14961	IscW_ISCW017459	61	6e-07	241153680	IscW_ISCW017459	75.9	XM_002407091.1	Ixodes scapularis	241153680	XM_002407091		JAN81178	Glucose-6-phosphatase	Daphnia magna	5.47777e-84	ATCAAGTCTTGAAATGGCTGATGCACGGTGATCGTCCTTACTGGTGGGTT
4L:20D	Experiment 2	DM09595P3	8.08741e-05	-1.68058																AAAACAAGCGTTTCGGTGGAAATTTAGGCAAACTGCCCTGGAATGCTGCC
4L:20D	Experiment 2	DM09658P2	0.00480549	-2.2863												KZS18958	putative tRNA dimethylallyltransferase	Daphnia magna	2.55883e-35	CACGAGGGAGAGAACTGGAACGAGAAAGTCAGGGATGTCGCTTTTCGAAT
4L:20D	Experiment 2	DM09680P3	0.000244131	1.89061												no sig match	no sig match	no sig match	no sig match	TTGCCAACAGGGCAGAACTCTTGATCGCTATGGTTACATGCAACTTTGCC
4L:20D	Experiment 2	DM09694P3	0.00343603	-1.55712												no sig match	no sig match	no sig match	no sig match	CCATATAAAGGGTGGGCATTACTCGAAAATGTAAAGGAAATAACATTTCT
4L:20D	Experiment 2	DM09772P1	1.54761e-05	-1.75539																GGTTATTCCGTCAATGACAGCTCAACACTTCTCATTCATTAGGACAAAAAGGAGTCAAAG
4L:20D	Experiment 2	DM09784P3	0.00205028	-1.55798												JAN60805	Zinc finger CCCH domain-containing protein	Daphnia magna	2.71477e-26	GGTACACTTGCCGCTGCTTCATCGAGGCTTTCAGCATTGCCATTTTTAGT
4L:20D	Experiment 2	DM09931P2	0.00137984	-21.6235												JAN34579	hypothetical protein	Daphnia magna	2.79455e-27	TCCATTGAATGTGGTCTATCCACACGTGCAGGCATTCCCATCTCCGTTTG
4L:20D	Experiment 2	DM09964P3	9.9992e-05	-1.56487	LOC100166715	64	5e-08	193610706	similar to GA16790-PA	84.48	XM_001951541.1	Acyrthosiphon pisum	193610706	XM_001951541		KZS13078	Ribosome biogenesis protein BRX1	Daphnia magna	2.24112e-63	TTCATCAAGCGCGTCGATATCGTACTAGTCTCCTGTAGGTTGCCTGGCTG
4L:20D	Experiment 2	DM09968P3	6.77803e-05	-1.60015												JAN40024	Beta-catenin protein 1	Daphnia magna	6.78228e-34	TAAAAGGGACATTGCAGATGAAGAAGGGGAATCAGAGGTGGAACGGCCTG
4L:20D	Experiment 1	DM10114P3	0.00273839	-2.02399												KZR97319	Uncharacterized protein APZ42_007882	Daphnia magna	1.67531e-32	ATTTTTGTTCCCACCGTATACCAAAGAACAGCCAGTTAGGGGCTAGCCCA
4L:20D	Experiment 2	DM10119P2	0.000376285	-1.75495												no sig match	no sig match	no sig match	no sig match	AGAGTATTGGCACAGTGGTATAATACAAGGCTACCGATGTAGAGGTATTG
4L:20D	Experiment 1	DM10126P1	0.0022862	-1.8438												no sig match	no sig match	no sig match	no sig match	CTATAAGTCGGGATTCATTCGTGAAGCATCACGCGCGCACCGGGAACGTA
4L:20D	Experiment 2	DM10239P1	0.00110717	1.53242												JAN42927	Hemocyte protein-glutamine gamma-glutamyltransferase	Daphnia magna	1.25285e-66	GAGCTTTTCTCGTCGCATTAATGACCAAGATGGTATGGGCAACAACGCCG
4L:20D	Experiment 2	DM10312P1	0.0101785	-1.65291												no sig match	no sig match	no sig match	no sig match	CAGATGGGGAGGCGGTTAAGGAGGCCGTGAACGTTATGGAAGATGAAACA
4L:20D	Experiment 2	DM10341P2	0.00107393	-1.54697												no sig match	no sig match	no sig match	no sig match	ATCGCACGTGATCCCAACGAGCAGTCAAGTACAGAACGCAGAATTCCTTT
4L:20D	Experiment 2	DM10381P1	0.00532842	-2.33												KZR98401	Receptor expression-enhancing protein	Daphnia magna	3.8137e-41	CAACCTGATCAGCCTCCTGACTGAATGTAGTAGCAACCTGGTCAATCTCT
4L:20D	Experiment 2	DM10493P1	0.00297546	-1.73036												JAN45515	hypothetical protein	Daphnia magna	1.91488e-99	TCGACGTTGCCGTGATGCTGTTAAATTCACCTATCACAACCATCGCCCTA
4L:20D	Experiment 2	DM10494P1	0.0362458	2.20794												no sig match	no sig match	no sig match	no sig match	GTTAAGGACAGGATACGTTTCGAATATGGAGCTGGCACGCGACCGAATGT
4L:20D	Experiment 2	DM10507P2	0.0158172	2.47664												JAN56906	putative Glucose-6-phosphatase	Daphnia magna	6.64067e-11	ACGTTGCCATTCCCAAGACAAACGAGTCGGTGTTTTACACGCTGGAATTC
4L:20D	Experiment 2	DM10524P2	0.0284369	-2.12061																CTTGGTAGTTGTTGAGTATTTTACGTTTTTATTAGAATGATCAAAGAGAG
4L:20D	Experiment 2	DM10532P2	0.000723024	-1.56282												JAN88057	Ribosome biogenesis protein RLP24	Daphnia magna	2.51444e-07	TTGTGGCAGAAATCTGTGGAAGCAATGAAGAAGGTTGAAATCATCCGCTG
4L:20D	Experiment 2	DM10542P3	0.0134616	-1.64276												no sig match	no sig match	no sig match	no sig match	GGTCAGAGCTACCCGTTTCCGTCCGACGTTGGAGATGTTAGGAAAACTAT
4L:20D	Experiment 1	DM10575P2	0.0145679	-1.6275												JAN67222	Phytanoyl-CoA dioxygenase, peroxisomal	Daphnia magna	9.46493e-28	ACGCACCTTGCAACCTTTCGTAACGGATACATGATATGGCGGCTTACCTT
4L:20D	Experiment 2	DM10630P1	2.98777e-05	-1.97316												JAN64873	hypothetical protein	Daphnia magna	2.78863e-64	GGTAGTTCTTCCTCTGTACAGCTGCACGGCTCAGTTTGCAACTCGTAAGGAAGCAGTGGA
4L:20D	Experiment 2	DM10646P3	0.0011591	-1.89704												no sig match	no sig match	no sig match	no sig match	TTTTGCTGCGTGCGTATGCAAGTTCAATCCTGCGGGATCCACATTTGATT
4L:20D	Experiment 2	DM10674P2	0.00841576	1.56123												JAN71485	hypothetical protein	Daphnia magna	1.06746e-13	GAGGAGTCACAGAGATTCGACTCAAGCGTTTGTCGATCGCGGCGCTAACG
4L:20D	Experiment 2	DM10708P3	0.00446138	-2.38349	MYH								157118640	XM_001659142		JAN84774	hypothetical protein, partial	Daphnia magna	3.75017e-25	CGTTCGTTTTCTTCGTTTGCTGCTTCTGCTGCTGCTCCAGTCTACGATTT
4L:20D	Experiment 2	DM10729P3	0.00143552	-1.50242												JAN38517	DNA-directed RNA polymerase I subunit RPA49	Daphnia magna	3.5585e-55	AGAGGAATATGTTACTATTTGCCAAGTTGAAGAACAATGTTACATGGGCA
4L:20D	Experiment 2	DM10751P3	0.0230231	16.7054												KZS08212	Uncharacterized protein APZ42_027870	Daphnia magna	7.47326e-59	TTATGGGTCTTTTGGCCATCTCATTCGCTGACGAAGTGAAACCGTACGGT
4L:20D	Experiment 2	DM10762P3	6.97097e-05	-2.09524												no sig match	no sig match	no sig match	no sig match	GGTGGTATACTATCTGGCTATTGCCGATTTCAACAGCATTGGCCAGCCAA
4L:20D	Experiment 2	DM10796P3	0.0312117	2.03689												JAN72234	hypothetical protein	Daphnia magna	5.46578e-12	TGCGCATCGTACCTGACAACAAGCCCTAACTAAACAACGACGTCAATCGG
4L:20D	Experiment 2	DM10837P2	6.93677e-05	-1.77352												JAN40765	Fasciclin-3	Daphnia magna	4.44626e-11	CTTGTCTTTCTCGCCGTTAGCCCAAAACAAGAAACGCTCCCGGTTTTTCT
4L:20D	Experiment 2	DM10884P2	2.38438e-06	-2.63027												no sig match	no sig match	no sig match	no sig match	CCCAGCAAACACTTCGGAAAATGGAAAAAGTTCGGAAGATGTGATTGACA
4L:20D	Experiment 2	DM10885P3	3.19712e-05	-2.14107												no sig match	no sig match	no sig match	no sig match	ATATGGCTGATGCTGCATCACCTAAGAAACGCGGACGTCCTGCAAAGAAA
4L:20D	Experiment 2	DM10959P2	0.0404621	-1.67117												JAN64292	hypothetical protein	Daphnia magna	2.82091e-39	AGGTCCTGGAAGTCATATTTGGGAGCAACATTTGTCGGTGCTGTTGGTTT
4L:20D	Experiment 2	DM11068P3	0.000408441	-1.57054												JAN58226	hypothetical protein	Daphnia magna	9.57449e-42	AGGGTTGACAGGTGTGCCCTAAAAACCACCTCTTCGTGAACACATACGAG
4L:20D	Experiment 2	DM11091P1	0.0109248	-2.40778												no sig match	no sig match	no sig match	no sig match	TGCAGCTCCCACTAAACAGGGTACCCAAGAAGGTGGAGTCTTCTTCAGAG
4L:20D	Experiment 2	DM11100P1	0.00511895	-2.20848												no sig match	no sig match	no sig match	no sig match	ACCAAATAAGGGGTATCGCACTTTCTTGTATATTGACTTTCGTTCTCCGA
4L:20D	Experiment 2	DM11101P1	0.00418515	-1.51252												KZS08414	Uncharacterized protein APZ42_027602	Daphnia magna	6.40323e-20	GTAACATTTGCAGTTCGTTGCTGTGGGTTTGCCGTTGAAAGATTCTGTCAGCAATTGATT
4L:20D	Experiment 2	DM11146P3	0.0171479	4.30835												no sig match	no sig match	no sig match	no sig match	CTGGACAACCAAGTTCGAAAGTTATGAACACCTGTAGAACCAGCATCACC
4L:20D	Experiment 2	DM11175P1	0.00204132	-1.50723												JAN54804	RRP15 protein	Daphnia magna	8.41808e-11	GCGCGTCGGATGATGGTGATTCCTACACAAAAGGAAGCAATTCTGATTCT
4L:20D	Experiment 2	DM11222P3	0.00127463	-97.4212												JAN30963	hypothetical protein, partial	Daphnia magna	5.77771e-51	GGAGGTGACTGTCCAGCAACCCGAATACAAGTACAAGAGCTATCCAGTGC
4L:20D	Experiment 2	DM11260P2	0.0401935	1.56608												no sig match	no sig match	no sig match	no sig match	ACGGAATTCTGTGTGCCGAGTTTTATCCCATCTTAACAAATTTGAGCATC
4L:20D	Experiment 2	DM11268P4	0.00517534	-47.528												KZS19863	Uncharacterized protein APZ42_013685	Daphnia magna	6.59232e-15	GTTCTGGACTTGGTTGTTGCAATTTCCTTGTCACGTGGAGCGGCAATTGC
4L:20D	Experiment 2	DM11280P1	0.00226013	-1.50538												JAN91947	Transformer-2 sex-determining protein, partial	Daphnia magna	8.57212e-20	ATTACCGCCACCATAAGGATAGTGTACGAAGCAGATCACCTGGGCATCGCCATCAATCAC
4L:20D	Experiment 2	DM11318P1	0.00473613	-1.63016												KZS18609	Zinc finger cchc domain containing-like protein	Daphnia magna	4.464e-41	ATACTCCTGGAAATGCTAGCACCCCACAAGCAGGAAAGCTTTCACAACCCAGTCCAGTTC
4L:20D	Experiment 2	DM11319P2	0.000380111	-1.76004												KZS19758	mRNA turnover protein 4	Daphnia magna	7.54427e-19	GGGAAATGTCCTGACTCCAGAAGAAGCCAGGCTTTTGAAATTGCTGTGCA
4L:20D	Experiment 2	DM11328P1	0.00290524	1.75763												KZS18000	Uncharacterized protein APZ42_016005	Daphnia magna	1.49779e-43	ATCAGTGATCGGTTTCCGCGATGTCACCCTGGATCGTGTCGCCAAAATTGATTACGAAGA
4L:20D	Experiment 2	DM11342P2	0.000565234	-1.63004	C27H5.3	66	2e-08	193204172	C27H5.3	67.09	NM_063082.3	Caenorhabditis elegans	193204172	NM_063082		KZS04831	Uncharacterized protein APZ42_032180	Daphnia magna	3.34743e-20	ATCGTTTCGTGGTGGAGATCGAGGATCATTTCGAGGAACTTTTCGCGGTG
4L:20D	Experiment 2	DM11352P3	6.55961e-05	-2.16007												no sig match	no sig match	no sig match	no sig match	AAGGATCTGGCAAGAAAGCCAGTGGAGCCGCAGGAGCGTCTGCTGCGAAG
4L:20D	Experiment 2	DM11374P2	7.09389e-05	2.21297												JAN93028	hypothetical protein	Daphnia magna	4.33471e-24	GAACATCAGCAGCAGCAGCCAAAAGGTTCCCTCATCTATATACACATATT
4L:20D	Experiment 2	DM11399P1	4.65505e-05	2.77763												JAN75942	hypothetical protein, partial	Daphnia magna	8.35184e-16	AGCATCGCCCAGCATAAGGAAGAGCTTCAAGCTGTGGAAGAGATGGGAAC
4L:20D	Experiment 2	DM11450P3	0.00416724	-32.4426	Tc00.1047053507699.149	55	4e-05	71654778	Tc00.1047053507699.149	82.14	XM_810909.1	Trypanosoma cruzi	71654778	XM_810909		KZS21402	Uncharacterized protein APZ42_011365	Daphnia magna	2.63564e-56	CCGGAACGACTGCTACTACAGCATCCTCAACAACAGCACCTCCTTTTGAA
4L:20D	Experiment 2	DM11479P1	1.1278e-05	-4.47103												KZS14543	Caveolin-1	Daphnia magna	1.00266e-06	CGTTCTCGACCGTGACGAGAAGCACATCAACGACACCATCAACTTGAACT
4L:20D	Experiment 2	DM11500P2	0.00364495	-2.60847												JAN90603	putative Vitelline membrane outer layer protein	Daphnia magna	4.94405e-35	TGGGTTCAACGACTGTCATGGCTGTTGCTCTGGTAATACTCTGTTGCTCG
4L:20D	Experiment 2	DM11516P1	6.60622e-05	-1.58521												JAN68984	Coronin-7	Daphnia magna	3.93813e-12	ACATTCCACCGAAACGGATGGATCTCAAACCAAACGATATGGAAACGCTT
4L:20D	Experiment 2	DM11537P1	0.00170932	-3.84839												no sig match	no sig match	no sig match	no sig match	CCTGTTTTTGTATATCACTGGGTCTTTCCCGAACACGTTGATCTTGTGGG
4L:20D	Experiment 2	DM11556P1	0.00115408	-1.61838	Man1b1								118099084	XM_415569		no sig match	no sig match	no sig match	no sig match	AACCAAGATACCCTTGGAGGGAAAAATGATGGACTGCTGCCGATGTCTGT
4L:20D	Experiment 2	DM11567P2	0.00062707	-1.51517												KZS09681	Peptidyl-prolyl cis-trans isomerase E	Daphnia magna	1.19625e-21	GATGAAGCTGACGAATCAGTGGTTAGAGCTGCCTTTATCCCTTTCGGAGAAATTGTTAAT
4L:20D	Experiment 2	DM11603P2	9.75124e-06	-1.87963												KZS09197	putative Splicing factor	Daphnia magna	1.43876e-23	CGAAGCCGCGATCGTCGTCGCCGTAGCCGTTCTCGTTCACGTTCAAGGAA
4L:20D	Experiment 2	DM11613P2	0.00330792	-1.54594												no sig match	no sig match	no sig match	no sig match	CGTTGCAAGTAGAAAATGGCCAGCAATCAAAATCCCATATCCGCCATCGA
4L:20D	Experiment 2	DM11639P2	1.07761e-05	-1.59702												KZS14032	Uncharacterized protein APZ42_020645	Daphnia magna	1.62948e-87	AGGGATGTGTCGGGGAATTTTGCCACAGCATCACAGTCAAAGATCTGGAA
4L:20D	Experiment 2	DM11662P4	0.000470846	-1.64563												JAN53462	Heterogeneous nuclear ribonucleoprotein A3, partial	Daphnia magna	1.49175e-40	TCAGCCAAGGAGGTGGTCCTGTAAGAAATAGCTACGTTACCGAGCGATCA
4L:20D	Experiment 2	DM11680P3	0.0076367	1.5392												KZS04456	Uncharacterized protein APZ42_032730	Daphnia magna	9.02974e-45	GCTGGAGTTGTGGAGTCAATTGGTGAGGAGGTTGATCCAGGATGTGGAAT
4L:20D	Experiment 2	DM11800P1	6.38635e-06	-1.6326												JAN85644	Coatomer subunit zeta-1	Daphnia magna	9.14223e-10	GTAGGGGTTTCCAACACACGAAATCCGGAAATGTGCTAAATCTTTAATACACAACCTTAC
4L:20D	Experiment 2	DM11850P1	0.000121167	-1.76163																TCTGATTCCTCATTCTTTTCTTGGTTTACTGACTCTAATCATTCCAGCCT
4L:20D	Experiment 2	DM11875P2	3.71806e-05	-2.10998												KZS15072	C1q and tumor necrosis factor-related protein 3-like protein	Daphnia magna	4.32917e-14	GTTGGTAGAGCAAGTGACACGACACGTACGAGACAAATCCCTTAGGGCCG
4L:20D	Experiment 1	DM11968P1	0.00636649	1.54888												JAN75307	Protein CNPPD1	Daphnia magna	8.53975e-97	GCGTAAAACACTGTACTATGGCTCGGTTTCAAAAACCTCCCATAGCCTCAATTCCAGCCT
4L:20D	Experiment 2	DM11972P3	1.94304e-05	-2.08672	LOC100209640	68	4e-09	221112606	similar to predicted protein	88.89	XM_002154218.1	Hydra magnipapillata	221112606	XM_002154218		JAN37579	ATP-binding cassette sub-family G member	Daphnia magna	5.14964e-74	TCATCAAGGAGAGTTTTTGGCTATCATGGGGGCTAGTGGAGCTGGCAAAA
4L:20D	Experiment 1	DM12027P2	0.0020421	-4.09628												JAN30115	Cytochrome P450 305a1	Daphnia magna	1.82845e-49	GACGGCTAATGAACTCATCTTCAGATCGGGTAATGTCGTTCGAGGCAGCA
4L:20D	Experiment 2	DM12027P2	0.000832622	-3.54074												JAN30115	Cytochrome P450 305a1	Daphnia magna	1.82845e-49	GACGGCTAATGAACTCATCTTCAGATCGGGTAATGTCGTTCGAGGCAGCA
4L:20D	Experiment 2	DM12033P3	0.000994983	-2.2928												KZR98424	Cation-transporting ATPase, partial	Daphnia magna	1.61884e-11	TACGTGGATGGAGGTATTTTGGCGGCGAAGCGTAACCAATGGTGAAAAAG
4L:20D	Experiment 2	DM12045P3	1.14713e-05	-2.04963												JAN81488	Ribosomal L1 domain-containing protein	Daphnia magna	3.24118e-19	CCAAAAGACAAAAAGTGGGCAGCTTTTTGAAGATGACCCACATCCTATCA
4L:20D	Experiment 1	DM12048P1	0.000890668	-2.85376																TCTTCTTGTCGCCCTTTGCGTGGTCTACTTGCCAGGAGCCTTTTCGACGCCCGTAGAATA
4L:20D	Experiment 2	DM12048P1	0.0111873	-2.36375																TCTTCTTGTCGCCCTTTGCGTGGTCTACTTGCCAGGAGCCTTTTCGACGCCCGTAGAATA
4L:20D	Experiment 2	DM12053P2	0.000447492	-1.59416												no sig match	no sig match	no sig match	no sig match	GGCAAGGGCTTCTTTTTGAGTTACCACATTACAACGGACTGCGTCGTCTG
4L:20D	Experiment 2	DM12083P3	0.0275422	-1.6612												no sig match	no sig match	no sig match	no sig match	CGCAGAATGGCGTTCCTACTGCTGGATTGACGACGGGGGAATTCGTGAAC
4L:20D	Experiment 2	DM12125P1	0.000117089	-1.83728												KZS04358	Exosome complex component RRP43	Daphnia magna	6.7864e-21	GAATGGGGATGCTGCCAAGTTCTTCTTGGAAATACTAGAGTCATGGCGCA
4L:20D	Experiment 2	DM12194P1	0.000213579	-1.73228												JAN66147	hypothetical protein	Daphnia magna	2.74503e-12	TGAAAGACAACCATCTGACAACTGATTGAAACCGTTTAAGGTGGTTTGGA
4L:20D	Experiment 1	DM12253P4	0.0441633	-1.56906																TTAGGGAGAGTTCAACGACGGATAAACAAACTAACAAGATGACGTTCCTA
4L:20D	Experiment 2	DM12268P3	0.00891868	-1.72681												JAN65886	hypothetical protein	Daphnia magna	3.21983e-61	TCCATCAGGCGGAACTCTAGAGCGGATTGGATTGAAGAAACACAAAACCG
4L:20D	Experiment 2	DM12278P1	0.00421565	2.40513												KZS04412	Uncharacterized protein APZ42_032706	Daphnia magna	4.36607e-31	GTGTTACAGTTTTCGGACAACGACCTCACCTAGAATTAATGCTTCCGGATTTCCCCATCG
4L:20D	Experiment 2	DM12295P3	0.0182856	9.22468	nb001	57	1e-05	221122117	hypothetical protein LOC100210783	69.63	XM_002158539.1	Hydra magnipapillata	221122117	XM_002158539		no sig match	no sig match	no sig match	no sig match	AAGCACCAGCTCAATCATCGTTTCAGTCATCACAGTCCAACTACGGACGA
4L:20D	Experiment 2	DM12327P1	0.000100934	-1.96239	POPTRDRAFT_588910								224112614	XM_002332701		JAN64873	hypothetical protein	Daphnia magna	1.14744e-15	TAGGAATGCGAGGAGACAGAGGAGGTTTCCGGAGCTCAAGTGGAAGTTTC
4L:20D	Experiment 2	DM12352P1	0.000116318	-1.6529												KZS18020	RNA-binding protein 40	Daphnia magna	2.46132e-12	AACCCAACAACTGTCCCTACCAAAGTGAAGCAAGTATCCTCAGCTGGTCGCACAGTCTCA
4L:20D	Experiment 2	DM12385P1	0.0440615	-2.93752												JAN87753	NipSnapA, partial	Daphnia magna	1.21784e-34	TGCTCCCGCATAACTGCCATTGGAAACATGTTGGCAAGAAACACGAATCT
4L:20D	Experiment 2	DM12429P1	7.09771e-05	-1.96459												JAN52418	Chitinase domain-containing protein	Daphnia magna	8.98191e-15	TTGTCCCACCTCCAGTATATCATGGTAATGCGCCGGGTATGTTCCGTCACGAGGATTTCT
4L:20D	Experiment 2	DM12439P1	1.73944e-05	-1.74747	Dwil\GK19517	104	2e-20	195429458	Dwil_GK19517	78.74	XM_002062740.1	Drosophila willistoni	195429458	XM_002062740		no sig match	no sig match	no sig match	no sig match	CTAAATCCCGTGCAGCGTTAACTTCTGCCAGGACTACAGCAAATGCCATC
4L:20D	Experiment 2	DM12504P2	0.0263482	2.01976												KZS03672	Sulfotransferase family cytosolic 1B member, partial	Daphnia magna	3.30806e-18	AAGAACACTTACCAAACGTGAATGGATTTGTAAGAAGCGAACCCGGGGGG
4L:20D	Experiment 1	DM12580P3	0.0148547	-2.07261												no sig match	no sig match	no sig match	no sig match	CTCGTCCATTACGAAACGTAAACCCAAACTGAACACTGCATACTGTTTCT
4L:20D	Experiment 2	DM12583P2	0.0188367	-1.67203												JAN65886	hypothetical protein	Daphnia magna	2.39381e-30	TCTGATTGGGCTACAGAAGGACACAAGTGGGTCAGTGAAATCACCACTGC
4L:20D	Experiment 2	DM12607P4	0.00689389	2.01848	CpipJ_CPIJ007618	59	2e-06	170042255	CpipJ_CPIJ007618	71.96	XM_001848796.1	Culex quinquefasciatus	170042255	XM_001848796		KZS07570	Glucose dehydrogenase	Daphnia magna	2.95319e-52	TCGGAGCTGGATCAGCAGGTGCAGTAATAGCTAACCGGCTAACTGAAATT
4L:20D	Experiment 1	DM12611P4	0.0322415	-1.60978												JAN36420	Class a rhodopsin g-protein coupled receptor gprop2	Daphnia magna	1.15341e-07	TGTTTTTGCCCTTCTAGGAAGTTACAATGGAATTGGCTCTGCAATGAACA
4L:20D	Experiment 2	DM12614P2	0.022397	-5.17465												KZS11503	Metalloendopeptidase-like protein	Daphnia magna	7.89447e-21	TGGGCGGAAAACGATAACCAGCTGGACCGAAACGAAGTCGTGTTTGAAGC
4L:20D	Experiment 2	DM12630P2	0.0397446	1.56436												KZS17706	Brain-specific homeobox-like protein	Daphnia magna	2.01222e-88	GTCGACGTGGCCGATATGATGAACATTAGTGACGAGCCACTGGACTTGAG
4L:20D	Experiment 1	DM12677P2	0.00388957	1.66269												no sig match	no sig match	no sig match	no sig match	ACGTGGTCGATGTGCCTACGTGATGTTTTTCAAAACGTTGTATCCGCCAA
4L:20D	Experiment 2	DM12677P2	0.000228055	1.62843												no sig match	no sig match	no sig match	no sig match	ACGTGGTCGATGTGCCTACGTGATGTTTTTCAAAACGTTGTATCCGCCAA
4L:20D	Experiment 2	DM12745P2	0.000250744	-1.97174												KZS07978	putative Cell growth-regulating nucleolar protein	Daphnia magna	7.32523e-13	CGCACACGCTAGACTCGAACAATATGCTATCGATAGGAAAGAAAACTGGA
4L:20D	Experiment 2	DM12749P1	0.00191479	-1.54155												KZS22036	Bifunctional aminoacyl-tRNA synthetase	Daphnia magna	2.95385e-45	AAGCCTGTAAATGAATCCCCACCGATCGCGCCGGCAACGGTATCTGCTTCCACAGGAAAA
4L:20D	Experiment 1	DM12834P1	0.00485388	1.88812												JAN34915	Secreted protein	Daphnia magna	1.44162e-12	CGAAAGCATGACACCTGGCCATGGATACGATGCTCAAAGCAATTCGTCTC
4L:20D	Experiment 2	DM12850P1	0.000162862	-1.51311												KZS15904	T-complex protein 1 subunit delta	Daphnia magna	2.24082e-10	CACGCATGCGGGTTCAAATCGTCCGGTATCAACGTTCGCAAGGGTGCTAT
4L:20D	Experiment 2	DM12875P1	1.4499e-06	-1.91294												KZR99383	Fasciclin-3, partial	Daphnia magna	8.04675e-16	CAACGAGAATTTGAACCTTCAACTGGCCGGCCCCGATGGCGCTGAAAATG
4L:20D	Experiment 2	DM12885P2	0.0031139	-8.31911												JAN64809	putative Cuticle protein	Daphnia magna	4.18694e-46	CAGCTGCTGCTCCTTACGAAGAACCAGCAGAGTACAAACCTCCAGCTTAC
4L:20D	Experiment 2	DM12913P2	0.0138112	1.76413												no sig match	no sig match	no sig match	no sig match	GTCTTCAAATTTGTTTTCAACGACGCTCGCGAAGACGTCGCTCACGACTG
4L:20D	Experiment 1	DM12915P1	0.0304987	-1.59537												no sig match	no sig match	no sig match	no sig match	AGGGGCTGGAGGGGCATGTATTACAGTCTGTTTCTTTCGCACGACATACTTTTTTTTTTT
4L:20D	Experiment 2	DM12972P1	0.000913683	-1.57835																TCTGCATGGTGTGCCATTTGTTCAACATTCACATGGCTGGAGAAGTGGAC
4L:20D	Experiment 2	DM13144P2	2.86136e-05	-1.64833												KZR99383	Fasciclin-3, partial	Daphnia magna	4.96029e-07	CGTTGCCATTTTCAGCGCCATCGGGGCCGGCCAGTTGAAGGTTCAAATTC
4L:20D	Experiment 2	DM13159P2	1.02928e-07	-4.30082												JAN66076	Glucosyl/glucuronosyl transferases	Daphnia magna	1.17342e-55	GGTGGCAAGAATGAGGTAGACGTCGATCAGCGATCGCTGAAAACGATTGA
4L:20D	Experiment 2	DM13184P1	0.00157149	-1.70478												no sig match	no sig match	no sig match	no sig match	CGACGAAATGAACGCGTGATTTCCGAGATCGCGTGACCATCCCACCTATTCTCTGTATGA
4L:20D	Experiment 2	DM13192P4	6.84362e-05	-1.86663												KZS20538	histone H3 type-like protein	Daphnia magna	3.12645e-10	TGCCTTCTTTTGAAGCTGCGTAACCACTCCAGATTTTGGTGTTTGCTGCT
4L:20D	Experiment 2	DM13208P3	0.0276185	-3.96175												no sig match	no sig match	no sig match	no sig match	TGGCCAACAAGAGGTAAAGAATGGCAGCTCCTCCCATACCCCATTTACTT
4L:20D	Experiment 2	DM13217P1	0.00233527	-1.77847												KZS20481	T-complex protein 1 subunit beta	Daphnia magna	1.74861e-06	CGTAAGCTGTGCATCGGCGGAGATAACTTTAACAATGACTCCTGTCTTGT
4L:20D	Experiment 2	DM13248P3	0.00103868	-1.61319												KZS18097	putative Splicing factor 1	Daphnia magna	3.68607e-26	AGAGCTGGATTTACCCTACCCAGAGGTGTAGTATTGGCACCCGTCGAATG
4L:20D	Experiment 1	DM13274P1	0.00479971	-3.38792												JAN48726	ATP-binding cassette sub-family D member	Daphnia magna	2.90953e-19	GCAAGGTCGCTGAGATATTTTCAATAGCTATATATAAAGGATTGAACTAA
4L:20D	Experiment 2	DM13362P2	0.00173563	-1.65939																AACATTTCTACAGCTTCTTCAATTCACGACGAAGTATTTTCCCAGTAGCT
4L:20D	Experiment 2	DM13404P3	0.00795338	-1.53069												JAN75776	hypothetical protein	Daphnia magna	1.52106e-18	ACCTGGATTACCACAAAACTGAATCATCCATTGGAATTCACTAACCAATT
4L:20D	Experiment 2	DM13422P1	0.00734611	-4.03878												KZS18442	UDP-glucuronosyltransferase	Daphnia magna	1.15464e-34	ATTTCTCGATCCGAGTTGCAAAGCCGCTGCACCTTTGTTGCGAAGTACGTATTCCGTCCA
4L:20D	Experiment 2	DM13480P1	0.032979	1.54259												JAN77911	hypothetical protein	Daphnia magna	6.72034e-33	GCACTTTGCTGGCCAGCCAAGCCGATCCCAATAAAATGCTACACATTTTG
4L:20D	Experiment 2	DM13515P2	0.000198284	-1.64479												no sig match	no sig match	no sig match	no sig match	GTCTGTGACTGACTGGCAATACAGAAGAGTCATCATCGTCTCTCCATTCG
4L:20D	Experiment 1	DM13599P2	0.00622176	-1.54137												JAN93145	Cral/trio domain-containing protein	Daphnia magna	7.71701e-15	GTCGGATGTTTTTGGCCGTCCGGGCCGTTTAGATTCGTCCGATTTAATTT
4L:20D	Experiment 2	DM13628P1	0.00196368	-2.95932												no sig match	no sig match	no sig match	no sig match	GGACGCTCGCGATTTCCCGACAAAAAGAATGTTGAATTCATCGTCTCGAT
4L:20D	Experiment 2	DM13661P3	0.000504404	-2.27534												JAN66370	SUMO-activating enzyme subunit, partial	Daphnia magna	1.02592e-11	TACCATCGTTATATGTTGATTTGACCACAGGTTTGCTGATGTTCCGGTCT
4L:20D	Experiment 2	DM13783P3	0.0220183	-5.67245												KZS21402	Uncharacterized protein APZ42_011365	Daphnia magna	1.35217e-29	TCATTGCCACTACATTGGAAGGTACGCAGCCACCATAACTGAGAGTGACG
4L:20D	Experiment 2	DM13817P3	0.0012508	2.52208												KZS13203	Uncharacterized protein APZ42_021636	Daphnia magna	3.54063e-61	CCAAACCTGTGCGCTCCAAAAGCGCTGGGTTCTATGTATTGGATGTTGTT
4L:20D	Experiment 2	DM13879P3	0.00046746	-4.65476												JAN61925	Hydrogen peroxide stress regulator	Daphnia magna	1.25658e-102	GCTTGACTGACGAATGCTGATGTGTCATACGAGGCCGGTGTATGGTATCG
4L:20D	Experiment 2	DM13880P3	0.00671377	-1.5006												no sig match	no sig match	no sig match	no sig match	TGCACGCTTAACATGGGGAGTCTAAGCGTTTAGTGCCGATTTGGTATGCT
4L:20D	Experiment 2	DM13890P1	5.30697e-06	-1.61336												no sig match	no sig match	no sig match	no sig match	AGCAGCATTAATTCCCTCAGTTTTAGCCGTCCATTACCTCAAGAGGTTGTAATGTGTGTA
4L:20D	Experiment 2	DM13894P4	0.00474504	-1.50326												JAN68450	hypothetical protein	Daphnia magna	1.90284e-56	TAAATATTTCCAAATCTGCCATTGCAGAATTTACAGAAGAGTTGGATTCT
4L:20D	Experiment 2	DM14132P3	0.0142261	-1.84194												no sig match	no sig match	no sig match	no sig match	CAAACTTCTTGAAATGTTATGTGAGTATCACAGTAGCCGGCGGCAGCAGT
4L:20D	Experiment 2	DM14133P3	1.02845e-05	-1.87377												JAN57893	hypothetical protein, partial	Daphnia magna	2.00639e-49	GCTCGGGTTCACCCAACTTCGGATATTCGTGCAAGAATTCTAAGCATGCG
4L:20D	Experiment 1	DM14137P3	3.4265e-05	-10.0852												KZS06151	Uncharacterized protein APZ42_030656	Daphnia magna	3.79111e-31	TGACCGCTGATTTTTCTACAAACATTTCGCCACCACATGTGCCAGAACGG
4L:20D	Experiment 2	DM14137P3	5.47387e-08	-24.8574												KZS06151	Uncharacterized protein APZ42_030656	Daphnia magna	3.79111e-31	TGACCGCTGATTTTTCTACAAACATTTCGCCACCACATGTGCCAGAACGG
4L:20D	Experiment 2	DM14146P1	1.04165e-05	-3.35592												JAN77793	Cell division cycle 5 protein	Daphnia magna	1.3927e-40	AGCTAGGCTAGCTTCGAAACATTTGTCTTGCAGGAGCTGGAACCGTTTCT
4L:20D	Experiment 2	DM14151P2	0.000234321	-1.59815	Dvir\GJ17274	88	4e-15	195386487	Dvir_GJ17274	84.62	XM_002051900.1	Drosophila virilis	195386487	XM_002051900		JAN74906	SCO1, mitochondrial	Daphnia magna	3.44296e-31	GGTGTACGTCTGCGTTGCGGGCAAATATCGTGGGTTTCAAGCTACTCTAA
4L:20D	Experiment 2	DM14186P3	1.0055e-05	3.52393																AATATATAGTTAGCCGGGCGAAAGCCAATTGACCTTATTGGCCGCGCTGA
4L:20D	Experiment 2	DM14211P1	0.00210099	-2.79519												JAN84337	hypothetical protein	Daphnia magna	7.68171e-52	GATTTTTCCAAGTCGACTATTCGAAAGTGAGCTGTCGACTGAGCTCCCTCCACCTTTTCT
4L:20D	Experiment 2	DM14224P3	2.15049e-05	-2.02504												KZS07665	Uncharacterized protein APZ42_028776	Daphnia magna	8.83334e-60	CTGCTATCCTTGTTGCTTGCATCACTCGAAGCTGTTTTCGCAGGAGCATC
4L:20D	Experiment 2	DM14231P2	0.00652426	-8.78722																AGCAGTTGACGACTACTGCCACAGACTAAGAGGGTAAAGAACACACCCGT
4L:20D	Experiment 2	DM14266P1	0.0120214	2.1076												no sig match	no sig match	no sig match	no sig match	AGCTGGCATCCTTACATCAGTCAACGATGGGTCATGTTGCGTGCTGTGCG
4L:20D	Experiment 2	DM14324P1	0.0103853	-4.34171	Dgri\GH20921	181	5e-43	195023682	Dgri_GH20921	74.54	XM_001985696.1	Drosophila grimshawi	195023682	XM_001985696		JAN81730	hypothetical protein	Daphnia magna	3.4977e-10	AAGAGATTCATCAGGAGTTTGAGTCCTGAAAGTGGAATGGCGTCCGTCGG
4L:20D	Experiment 2	DM14374P1	0.00113056	-1.74532												no sig match	no sig match	no sig match	no sig match	GACTTCAGCTACCATGGGCGCTTGGGCCCCATTGTTGCATCACTCAGTAT
4L:20D	Experiment 2	DM14421P1	3.04524e-05	-1.74174												JAN31836	Ribosomal L1 domain-containing protein, partial	Daphnia magna	3.30516e-83	TCTTCAATCGCAGCGTCTAAATCCGTGCGTTGGTACTTTTCGTCGGGAAT
4L:20D	Experiment 1	DM14561P1	0.0356064	-1.7357												no sig match	no sig match	no sig match	no sig match	TCTAAAATTTGAATTGCTTTGGTTTAAGTAATAATATAAGTAAATCTGCT
4L:20D	Experiment 2	DM14570P2	0.000783912	-2.55016												no sig match	no sig match	no sig match	no sig match	CAGTGAAGTTTCACGACGATGACGACGAAACGGGTTGTGAGGAGTCTGAC
4L:20D	Experiment 1	DM14571P1	0.00345103	-1.50745	pbrm1	64	7e-08	186288342	polybromo 1	78.21	NM_018165.4	Homo sapiens	186288342	NM_018165		KZS08730	Polybromo	Daphnia magna	7.95937e-86	GCTTTACTTGTGTGTTTGAACTGAGCCAGTGAGAGGGAAGGCGGTTCGTA
4L:20D	Experiment 2	DM14620P1	0.000112244	-2.0641												JAN60363	putative Kunitz-type protease inhibitor 2/sw	Daphnia magna	9.29136e-21	ACGGAAGAGAAGCCGCCTGTTCCGTGGATACTATGGAAGTGCGAATTCTA
4L:20D	Experiment 2	DM14623P1	8.34433e-06	-3.77123												JAN49787	RNA polymerase II-associated protein	Daphnia magna	5.54006e-122	GTGACCGCACTAATTCGCTTGACTCGAGATAAGCCGGTCAACCATGGAAGAATAGGTTCC
4L:20D	Experiment 1	DM14650P3	0.00442085	-3.10288												no sig match	no sig match	no sig match	no sig match	AAGACGAAGATGGTGTTCAATCGAAATAACGAAGTGTCCAAGAGAAGTCA
4L:20D	Experiment 2	DM14672P4	0.0247911	-3.58726												JAN86342	Cytochrome c oxidase polypeptide viii, partial	Daphnia magna	3.76571e-16	TTATTCATCAGCAGCTCCTCCTCGATATTCGGCAATATGCGTCAGCACCC
4L:20D	Experiment 2	DM14719P3	5.01483e-05	-3.55586												JAN33436	Class B secretin G-protein coupled receptor GPRmth5	Daphnia magna	5.562e-09	CGATTGGATTGACTTTCAAATTCGGCCGTGGTACTACTAGGCGTGGCGAT
4L:20D	Experiment 2	DM14858P3	0.000328863	1.77835												no sig match	no sig match	no sig match	no sig match	TTGGATCCAATGGGTGAACGACATAGCCATAATTTGCATAGTCTTTGACT
4L:20D	Experiment 2	DM14867P1	1.22128e-05	-3.28874												JAN32653	putative fk506 binding protein	Daphnia magna	8.88409e-16	TTGATGACAGGCGTCCTGCCACTCTTTCGCATTGTTCTTTCAGAACCGTA
4L:20D	Experiment 2	DM14949P1	0.0234389	2.30766	Ndufb8	92	7e-16	242247186	similar to CG3192 CG3192-PA	75.19	NM_001162698.1	Acyrthosiphon pisum	242247186	NM_001162698						TGGCCATGTCCGCAGCCTGGTACGTCGTTGTCCAATCATTCGTCGATCGAGTCGTCAAGC
4L:20D	Experiment 2	DM15154P4	0.000472808	1.51655												JAN65815	hypothetical protein	Daphnia magna	3.59641e-73	TGGTGATACAATCTTTTGTAGTGACCACCACCGTGCAGTTATCGCGGGTC
4L:20D	Experiment 2	DM15192P1	0.03898	-1.89052												JAN81351	hypothetical protein	Daphnia magna	6.26664e-07	GAAATCCTATACGAGACATCCACATCTCGTTCCGCCAACTATTACACAATTTTTCGACTG
4L:20D	Experiment 2	DM15217P1	0.00115162	-1.53254												no sig match	no sig match	no sig match	no sig match	AGACTGGGGGGATGGTTATAATCCGCACGGGCAACAAGTCGCTCTTGACGACCAAGGTCG
4L:20D	Experiment 1	DM15242P3	0.0147315	-1.69657												KZS20008	Cyclin-dependent kinase 10	Daphnia magna	8.3921e-30	TTTGTATGCTCGACCACCTGATGGAGGTTTTGGACTCTGTGCTTTACGGG
4L:20D	Experiment 2	DM15244P1	1.14675e-05	-2.73193												KZS08421	Extra macrochaetae-like protein	Daphnia magna	7.58175e-24	GGTGATGAATCCGACGCTTCTCCAAAAACGATGATGAGGTAGGCGCAGTA
4L:20D	Experiment 1	DM15253P2	9.53497e-09	-15.3733												JAN53053	hypothetical protein	Daphnia magna	3.53635e-44	TAACGCAATTGTAGACGGCGGCGTACGTGACATAATCAGTGTCAAGGACG
4L:20D	Experiment 2	DM15253P2	4.79087e-07	-5.13055												JAN53053	hypothetical protein	Daphnia magna	3.53635e-44	TAACGCAATTGTAGACGGCGGCGTACGTGACATAATCAGTGTCAAGGACG
4L:20D	Experiment 2	DM15315P1	0.000264706	-2.26281												no sig match	no sig match	no sig match	no sig match	TTGCTTTCAATGAATGAGAATGCCAAAAGAACAAATTGAAGGAGAGCGTT
4L:20D	Experiment 2	DM15344P1	0.00471339	-1.50896												no sig match	no sig match	no sig match	no sig match	CTATTGCACCAGGTGTTTAAACCCATCAGCGATTTACTTGAAGACTTGTA
4L:20D	Experiment 2	DM15398P1	0.0113578	1.60934																CACACAATCTGAAGGCTCGCTCACGGTACTACCGACGAAGGCGCGGATAAAGTTACGGCG
8L:16D	Experiment 2	DM00117P3	0.00232835	-1.53961	Dvir\GJ22766	190		195391727	Dvir_GJ22766	78.26	XM_002054476.1	Drosophila virilis	195391727	XM_002054476		JAN55384	putative 116 kDa U5 small nuclear ribonucleoprotein component protein	Daphnia magna	2.27642e-68	TGGACTATAGTCGACGTTTTGACCACCGACGCGTCAATGCCTTCAATCAG
8L:16D	Experiment 2	DM00149P2	0.00382188	-1.52486	PHF5A	185	9.8e-45	170583172	Bm1_25020	80.5	XM_001896429.1	Brugia malayi	170583172	XM_001896429		JAN62393	PHD finger domain-containing protein 5A	Daphnia magna	1.29021e-46	ACAACCAGGCGTTGCTATCGGTCGTTTATGCGAAAAGTGTGATGGCAAAT
8L:16D	Experiment 1	DM00156P3	0.00354231	1.61514	LOC100027432	159	9e-37	126323363	hypothetical protein LOC100027432	74.69	XM_001377686.1	Monodelphis domestica	126323363	XM_001377686		KZS03609	Phenylalanine--tRNA ligase alpha subunit	Daphnia magna	5.22255e-60	CCTCGCATGGGGCCTTAGTTTAGAAAGGCCCACGATGATTAAGTATGGCT
8L:16D	Experiment 2	DM00167P2	0.00888961	1.50346	LOC100123445	168	2e-39	156548213	similar to CG3937-PD	71.17	XM_001607040.1	Nasonia vitripennis	156548213	XM_001607040		KZS18592	Filamin-B	Daphnia magna	2.57844e-74	GTTTACATCAGCCCGGAACAGGGTGACGCACACAAAATTGAAATCGGACA
8L:16D	Experiment 2	DM00223P2	0.0107403	-2.33707	LOC576659	75	5e-11	115772459	similar to amylase, pancreatic, alpha-2B	82.43	XM_776942.2	Strongylocentrotus purpuratus	115772459	XM_776942		JAN62916	putative Alpha-amylase	Daphnia magna	2.71869e-74	TGTTTATCGGATGCAGGTGTTCAGATTTCTCCGCCAGCGGAACATATCGT
8L:16D	Experiment 1	DM00226P3	0.0202948	-1.73179	HSPA8	233		24234684	heat shock 70kDa protein 8	79.55	NM_006597.3	Homo sapiens	24234684	NM_006597		KZS19529	Major heat shock 70 kDa protein Bbb	Daphnia magna	6.8853e-65	ATGAATCCTAACAACACAGTCTTTGATGCAAAACGCCTTATCGGCCGCCG
8L:16D	Experiment 2	DM00246P1	0.0106241	-1.89365	TH	174	5e-41	126432544	tyrosine hydroxylase	71.83	NM_012740.3	Rattus norvegicus	126432544	NM_012740		JAN58363	Tyrosine 3-monooxygenase	Daphnia magna	4.8296e-106	CTGTTTACACAGAACTGATGTCACTTTTGCCGAAACACGCGTGTCGCCAG
8L:16D	Experiment 2	DM00285P3	0.00377292	2.56792	Dsec\GM11643	100	8e-19	195356573	Dsec_GM11643	85.88	XM_002044699.1	Drosophila sechellia	195356573	XM_002044699		JAN39285	Nuclear receptor subfamily 1 group D member	Daphnia magna	2.1995e-26	CGACACCAATTCGCTGATGGATGAGGCGTACAAACCGCACAAGAAATTCC
8L:16D	Experiment 1	DM00292P2	0.000162924	1.75992	BRAFLDRAFT_125875	75	6e-11	260826409	BRAFLDRAFT_125875	66.54	XM_002608112.1	Branchiostoma floridae	260826409	XM_002608112		JAN57618	Beta-centractin	Daphnia magna	1.75484e-52	GCCTTGTCCGCATCTGCGATGCTCTCTTCTTTAAGAGGGTTGGCAGATAA
8L:16D	Experiment 2	DM00331P3	0.0141851	-3.74609	Dana\GF19486	178	2e-42	194767903	Dana_GF19486	79.6	XM_001966018.1	Drosophila ananassae	194767903	XM_001966018		KZS07506	Flotillin-2	Daphnia magna	9.49985e-41	GCTTCTCTAGTCCGTGAAGTGGCAGCTCCCGATGTCGGCCGGATGGGCAT
8L:16D	Experiment 2	DM00340P3	0.00125447	-1.7301	PABN1	221		112983359	polyadenylate binding protein 2	72.03	NM_001044179.1	Bombyx mori	112983359	NM_001044179		JAN88746	Polyadenylate-binding protein	Daphnia magna	8.17144e-117	TGCTGCAATCAGAGGTGGAAAAGCAAATTAACAGTCCAACGGGTGTTGCA
8L:16D	Experiment 1	DM00347P2	0.0052129	-1.66797	ABC	156	2e-35	157107348	AaeL_AAEL004743	67.54	XM_001649689.1	Aedes aegypti	157107348	XM_001649689		JAN65188	Multidrug resistance-associated protein lethal(2)03659	Daphnia magna	2.04287e-113	GAGTGCCGTCGACAGCCACGTAGGAAAACACATCTTCGACGAAGTAATCG
8L:16D	Experiment 2	DM00412P2	0.0105349	-1.60711	nop5	125	9e-27	110756903	similar to nop5 CG10206-PA	74.87	XM_395309.3	Apis mellifera	110756903	XM_395309		JAN57528	putative Nucleolar protein nop5, partial	Daphnia magna	1.83196e-40	TGGGCAAAATTGTTACGGATAACTTGGCGTTTGTTCGGACCGTCCAAACA
8L:16D	Experiment 2	DM00434P4	0.0290412	9.4604	col-50	57	1e-05	17509326	COLlagen	78.79	NM_058793.1	Caenorhabditis elegans	17509326	NM_058793		JAN91865	Collagen iv alpha 1 chain-like protein	Daphnia magna	8.74257e-108	TCCAGTTGGTCCTGCTGGAACATCTGGTAAAGACGGAACGGATGGAAAAG
8L:16D	Experiment 2	DM00523P4	0.000769116	-1.57223	LOC733131	232		114052712	proteasome 26S non-ATPase subunit 7	72.58	NM_001047078.1	Bombyx mori	114052712	NM_001047078						TTGATCATTGGTTTTAGTGTGTACGCACTTTACAAACTGCTGATCCGCCA
8L:16D	Experiment 1	DM00569P1	0.00623585	4.01351	AgaP_AGAP009990	122	1e-25	158299009	AgaP_AGAP009990	76.05	XM_001689121.1	Anopheles gambiae	158299009	XM_001689121		EFX78544	hypothetical protein DAPPUDRAFT_305154	Daphnia pulex	1.94461e-38	GGTGATGAATCCCTGTCGAAGGTTCGTTCGCCCAACATCGACACATGTTA
8L:16D	Experiment 1	DM00620P2	0.00148317	-1.58856	DNAJB5	105	5e-21	73971207	DnaJ (Hsp40) homolog, subfamily B, member 5	77.86	XM_860937.1	Canis lupus	73971207	XM_860937		KZS12159	DnaJ protein 1	Daphnia magna	7.3369e-23	GCAAACTGGCATTGAAGTACCATCCAGATAAGAATAAGGCACCTGGTGCA
8L:16D	Experiment 2	DM00699P3	0.0086885	1.54694	IscW_ISCW014282	123	7e-26	241851893	IscW_ISCW014282	70.9	XM_002415761.1	Ixodes scapularis	241851893	XM_002415761		KZS05021	ABC protein, subfamily ABCG	Daphnia magna	1.84896e-56	ACGTTAAAGAACTACGCCCGCCAGGAGAACAAAACTGTCGTGTTAACCGT
8L:16D	Experiment 2	DM00742P1	0.00665001	-1.53307	snrpa1	111	1e-22	148232047	MGC81833 protein	82.57	NM_001094394.1	Xenopus laevis	148232047	NM_001094394		KZS12980	U2 small nuclear ribonucleoprotein A'	Daphnia magna	2.74249e-20	AGGTTACAAGATTCCAGTAATTGAAAACCTTGGAGCCACTTTAGATCAGT
8L:16D	Experiment 2	DM00744P3	0.000778904	-1.84621	TOP2B	127	5e-27	45384179	topoisomerase (DNA) II beta 180kDa	69.16	NM_205082.1	Gallus gallus	45384179	NM_205082		KZS17485	DNA topoisomerase 2	Daphnia magna	6.00906e-73	GACAAGATGCAACAAGCTGAAGCCGAGGGACTGCACAAGGCATTTAAACT
8L:16D	Experiment 1	DM00759P3	0.0154306	-1.59507	Dana\GF12560	111	3e-22	194752950	Glucose-6-phosphate isomerase	68.68	XM_001958746.1	Drosophila ananassae	194752950	XM_001958746		ACN51928	phosphoglucose isomerase, partial	Daphnia magna	1.5238e-63	TTATTGATTATTCGAAGAATCGTGTGGACGAAGAGACTTTGAAACTTCTC
8L:16D	Experiment 1	DM00814P4	0.0021017	-1.98792	Dgri\GH12351	161	4e-37	195039822	Dgri_GH12351	73.88	XM_001990918.1	Drosophila grimshawi	195039822	XM_001990918		JAN48475	putative Cytosolic purine 5'-nucleotidase	Daphnia magna	2.50147e-133	TACAACAAACGCGAATTAGCGCACAGAGTCTTTGTCAACCGGAGTCTGCA
8L:16D	Experiment 2	DM00824P2	0.0201489	1.63497	ACLY	228		73965886	ATP citrate lyase	75.7	XM_856258.1	Canis lupus	73965886	XM_856258		JAN36544	putative ATP-citrate synthase	Daphnia magna	7.45069e-128	TCTCCGTTTACAAATCGATGGACGACGCTATGAAGAAGCATCCCACTGCC
8L:16D	Experiment 2	DM00833P2	0.00284054	-1.84408	LOC100017016	92	5e-16	126323572	similar to Solute carrier family 25, member 42	66.04	XM_001370669.1	Monodelphis domestica	126323572	XM_001370669		KZS17626	Mitochondrial thiamine pyrophosphate carrier	Daphnia magna	2.39625e-115	GACGGCCCAATCCATAACATATCCACTGGATCTAGCACGAGCCAGAATGG
8L:16D	Experiment 1	DM00868P2	0.00191339	2.30184												KZS07569	Glucose dehydrogenase	Daphnia magna	6.76133e-38	AACTGCTGTTGGATCATTGTCTGGACCCATTTTGCAAGTGCCAACAGTGT
8L:16D	Experiment 2	DM00868P2	2.12816e-05	2.74042												KZS07569	Glucose dehydrogenase	Daphnia magna	6.76133e-38	AACTGCTGTTGGATCATTGTCTGGACCCATTTTGCAAGTGCCAACAGTGT
8L:16D	Experiment 1	DM00897P3	0.00481737	1.6202	Wbscr22	77	3e-12	148234440	MGC82375 protein	73.38	NM_001091900.1	Xenopus laevis	148234440	NM_001091900		JAN82172	Ribosome biogenesis methyltransferase WBSCR22, partial	Daphnia magna	2.69895e-36	TCCTTGTTCAGTCAATGTTTCTCCACTGAGGCCTGATCCACAGCCCAAAT
8L:16D	Experiment 2	DM00983P1	0.0240722	2.16504	CG34350	205		161076431	Dmel_CG34350	71.39	NM_136593.2	Drosophila melanogaster	161076431	NM_136593		EFX62379	hypothetical protein DAPPUDRAFT_68035, partial	Daphnia pulex	2.09696e-125	GTCACCCTCGCAAGAATCTCTTTTTCCATCGGCGTATCCAGCACAGATGA
8L:16D	Experiment 2	DM00989P1	0.00535636	2.70519	ASS1	143	1e-31	148747445	argininosuccinate synthetase 1	68.15	NM_013157.3	Rattus norvegicus	148747445	NM_013157		JAN39964	Argininosuccinate synthase, partial	Daphnia magna	1.23195e-122	CACGGACTGTCCCGTTAACACATTTCTGAGATATGTCAACGCACTGGCGA
8L:16D	Experiment 2	DM01000P2	0.000972505	-1.52842	LOC100222624	81	5e-13	224057265	RNA-binding region (RNP1, RRM) containing 3	72.05	XM_002187385.1	Taeniopygia guttata	224057265	XM_002187385		KZS18020	RNA-binding protein 40	Daphnia magna	5.22761e-62	GCTTACCTTGAAGCATAACCCCATTCGTCTCGTTAAGGGCTTCTCTGGCT
8L:16D	Experiment 2	DM01027P1	0.0206576	-2.62352	CpipJ_CPIJ013203	111	6e-22	170054872	CpipJ_CPIJ013203	74.7	XM_001863292.1	Culex quinquefasciatus	170054872	XM_001863292		JAN69548	hypothetical protein	Daphnia magna	3.95976e-44	CCAATAAGTGCCTTGATCAGCTTACACTCCCTCGAATCCTGGAAGGCTGG
8L:16D	Experiment 2	DM01044P1	0.00118005	-1.76984	LOC100026353	120	7e-25	126332313	similar to nucleolar protein 5A (56kDa with KKE/D repeat)	71.21	XM_001376959.1	Monodelphis domestica	126332313	XM_001376959		JAN65169	Nucleolar kke/d repeat protein	Daphnia magna	1.80681e-71	TTGCACCCAACTTGTCAGCTCTTATTGGTGAGCAAGTTGGTGCTCGTTTG
8L:16D	Experiment 2	DM01082P4	0.0029334	1.80161	AaeL_AAEL009700	86	3e-14	157123990	AaeL_AAEL009700	67.32	XM_001653959.1	Aedes aegypti	157123990	XM_001653959		KZS12365	putative Hydrolase PNKD	Daphnia magna	4.07473e-124	TAAGTCGGCCAATCCTTATGATATCGCCATGGCGAACTAGAACATCCGCG
8L:16D	Experiment 2	DM01085P1	0.0136949	1.54983	LOC100211738	68	7e-09	221125172	similar to phosphogluconate dehydrogenase	69.14	XM_002161491.1	Hydra magnipapillata	221125172	XM_002161491		JAN46971	6-phosphogluconate dehydrogenase, decarboxylating, partial	Daphnia magna	5.805e-146	GGTCTACCGAGACTGTTTGGGTGTCACTTGAACTGCGCTGATTTAGCACA
8L:16D	Experiment 2	DM01117P1	0.00218408	-1.74696	SNRPD1	99	6e-19	52345461	MGC69276 protein	78.76	NM_001004780.1	Xenopus (Silurana) tropicalis	52345461	NM_001004780		KZS21844	Small nuclear ribonucleoprotein Sm D3	Daphnia magna	3.32237e-19	GTTCATTGCAACATCAACTCCTGTTATTGTTCCATGAACTTGGGTACCATTTTTTAATTC
8L:16D	Experiment 2	DM01218P1	0.00024038	-1.54063												JAN91193	putative Serine/arginine-rich splicing factor, partial	Daphnia magna	1.227e-65
8L:16D	Experiment 2	DM01279P2	0.0486376	1.52386	Vinc	75	1e-11	110767776	similar to Vinculin CG3299-PA	74.56	XR_014976.1	Apis mellifera	110767776	XR_014976		JAN33846	putative Vinculin	Daphnia magna	9.03005e-39	AGGTGGAAAGTCTAACACCACAACTGGTTAACGCTGGTCGAATCCGGATG
8L:16D	Experiment 1	DM01383P1	0.00358777	-1.59384												KZS14271	Tyrosine-protein phosphatase 10D	Daphnia magna	1.50908e-114	GGGTGGAGTTACCTCTCATCCCGTCCTAAGGCAAGTTCGACTATATCCCG
8L:16D	Experiment 2	DM01669P3	0.00166291	1.57246	Dsec\GM10372	188	2.8e-45	195349879	Malic enzyme	72.24	XM_002041434.1	Drosophila sechellia	195349879	XM_002041434		JAN42320	NADP-dependent malic enzyme, mitochondrial	Daphnia magna	1.41981e-73	CTCTTCTTGGGTCTTGAAACCGGGGTGGAATTAGTCCATGGATGCCCAAC
8L:16D	Experiment 1	DM01709P2	0.00275879	2.68	Dyak\GE21528	57	3e-05	195492153	Dyak_GE21528	80.3	XM_002093832.1	Drosophila yakuba	195492153	XM_002093832						GGAAGAGATCCGACCTGGGGAACAACTTGCTGCGAAGTTTAGGGATTTCA
8L:16D	Experiment 2	DM01718P3	0.0112858	-3.01283	Dhrs2								160333489	NM_027790		JAN57204	Dehydrogenase/reductase sdr family member	Daphnia magna	4.27993e-114	CCGGGCCCTTGCGCCTTTTTGTGGCACTTCTAGCACCCTCCAATGTGCCA
8L:16D	Experiment 2	DM01763P4	0.00969988	-1.71652												JAN44467	hypothetical protein	Daphnia magna	9.68287e-144	TGGTAGTCCGCAGCAGCCGCGGCCTCTGCCCGACTTTTACCACCAAACCT
8L:16D	Experiment 2	DM01902P1	0.00582898	-2.13786	frih	64	1e-07	238231614	Ferritin, heavy subunit	68.82	NM_001160521.1	Oncorhynchus mykiss	238231614	NM_001160521		KZS07198	Ferritin	Daphnia magna	1.38538e-40
8L:16D	Experiment 2	DM01903P2	0.0384916	-2.00686	pck2	210		89886139	phosphoenolpyruvate carboxykinase 1, cytosolic	72.34	NM_001039727.1	Xenopus (Silurana) tropicalis	89886139	NM_001039727		JAN81242	Phosphoenolpyruvate carboxykinase, cytosolic (GTP)	Daphnia magna	2.88062e-41	CAAAACATTTTTTGCCCAATAACGAATTGCCGCCATACCCGCTGCCGTAT
8L:16D	Experiment 2	DM01908P1	0.00303251	16.0956
8L:16D	Experiment 2	DM01941P4	0.0340264	8.04081	Dana\GF15357	152	4e-34	194759988	Dana_GF15357	66.44	XM_001962188.1	Drosophila ananassae	194759988	XM_001962188		JAN57634	putative Chitin deacetylase 3 precursor, partial	Daphnia magna	7.59995e-50	TTGGTGGTCGACTAACGCGACGATTGAGGACTGGTTCGATGAAATGGTGG
8L:16D	Experiment 2	DM01969P1	0.00284932	-1.51076	PGUG_03386	64	9e-08	146416070	PGUG_03386	84.48	XM_001483955.1	Pichia guilliermondii	146416070	XM_001483955		JAN45556	hypothetical protein, partial	Daphnia magna	4.12955e-44	GCGGTGGCGGATACGGTGGACAAAGCCGCGACTGCTACAGCTGTGGCAAGTCTGGACACA
8L:16D	Experiment 2	DM02031P1	0.0400706	-2.68366	Dmoj\GI12010	93	2e-16	195127288	Dmoj_GI12010	75	XM_002008065.1	Drosophila mojavensis	195127288	XM_002008065		EFX73241	hypothetical protein DAPPUDRAFT_253508	Daphnia pulex	4.93089e-54
8L:16D	Experiment 1	DM02051P3	0.000562934	1.84084	Prosbeta5	237		209915630	20S proteasome beta5 subunit	71.15	NM_001126201.2	Acyrthosiphon pisum	209915630	NM_001126201		KZS20329	Proteasome subunit beta type	Daphnia magna	5.22743e-32	ACTGTCCTCCAGTTGCCCGGGAAATCTACGGCAAGAATAATTCCTCCTTG
8L:16D	Experiment 2	DM02087P1	0.00949965	-3.0377	ACAC	143	2e-31	157113071	AaeL_AAEL006307	71.13	XM_001651829.1	Aedes aegypti	157113071	XM_001651829		JAN83834	Acetyl-CoA carboxylase	Daphnia magna	1.875e-48	CTTCACGTTGGTTTAGTTGCTGCTCCAGGCTTCTTTTCTCTGCTGGGTTC
8L:16D	Experiment 2	DM02088P1	0.0167888	-6.30308	CPR111								158286602	XM_308831		JAN66578	hypothetical protein	Daphnia magna	2.61335e-89	TAAGCCAGCTACGTGGGAAAACGGAAGCATGGATGGATGTGTGCTCAGTAGTTGAATGAA
8L:16D	Experiment 2	DM02099P1	0.00579394	1.52867	LOC100123445	273		156548213	similar to CG3937-PD	69.83	XM_001607040.1	Nasonia vitripennis	156548213	XM_001607040		KZS18592	Filamin-B	Daphnia magna	3.05365e-34	ACGATAAGCACATCCCCGATTCGCCGTTCCGCGTTTACATCAGCCCGGAACAGGGTGACG
8L:16D	Experiment 2	DM02109P1	0.00842902	1.57253																TCAACAGCCGGTTAGAACGACACCTGCACCTATTACACCTGAACCTACCACAATCGTTCC
8L:16D	Experiment 1	DM02137P1	0.000122255	2.77817												KZS14676	Uncharacterized protein APZ42_020000	Daphnia magna	1.33012e-63	ACTCGTCTGATTCTTGTCTGGCAGCCGCTAGTTGCTCCGCCTCGTTATTACCATCGCAAG
8L:16D	Experiment 2	DM02171P2	0.00310659	1.76754	IscW_ISCW009866	140	2e-30	241655484	IscW_ISCW009866	67.44	XM_002411345.1	Ixodes scapularis	241655484	XM_002411345		JAN86167	Glutamine--fructose-6-phosphate aminotransferase (isomerizing)	Daphnia magna	4.93092e-36	ATTGGTGGAACAAGTGATCCAGCAACTGGAAAGGTGCCTTCTCTCTGTGT
8L:16D	Experiment 2	DM02197P1	0.00635566	-1.88502	Dana\GF16589	259		194744512	Dana_GF16589	82.87	XM_001954702.1	Drosophila ananassae	194744512	XM_001954702		JAN49202	putative ATP synthase lipid-binding protein, mitochondrial	Daphnia magna	8.14142e-50	TGTACTGTGCCAGAATTGTCGCTCCCGTTGCCCGTGCCGCTTTGGCCCCACGATCACAGA
8L:16D	Experiment 1	DM02209P2	0.0198872	1.8717	TRIADDRAFT_37096	75	7e-11	195998332	TRIADDRAFT_37096	69.83	XM_002108999.1	Trichoplax adhaerens	195998332	XM_002108999		JAN65423	Neutral alpha-glucosidase C	Daphnia magna	8.62807e-29	ACCAGGTTGGGTAGCACGTTGACGCTTGCAAAATGCATTCTGATCACATG
8L:16D	Experiment 2	DM02257P3	0.00226553	-1.62265	LOC410487	107	8e-21	48098059	similar to CG2446-PC, isoform C	70.16	XM_393966.1	Apis mellifera	48098059	XM_393966		KZS17137	DNA excision repair ERCC-6-like protein	Daphnia magna	1.74538e-23	GGCAACAGCTATTTTGGCAGCTGCTGCACCTGAAATAGCCCCTTTCATGG
8L:16D	Experiment 1	DM02287P2	0.00536213	4.0199	LOC100068197	55	7e-05	194209093	similar to sulfotransferase	83.02	XM_001498073.2	Equus caballus	194209093	XM_001498073		JAN47358	Sulfotransferase sult, partial	Daphnia magna	4.54296e-49	GCGAACGAACAGTCAATGGAAGGTTTGTTGGCCTCCTCGAAATTGCAGTC
8L:16D	Experiment 2	DM02303P2	0.000128524	-1.64606	LOC100120443	168	2e-39	156544004	similar to LSM Sm-like protein family member	76.08	XM_001607794.1	Nasonia vitripennis	156544004	XM_001607794		EFX76038	hypothetical protein DAPPUDRAFT_226183	Daphnia pulex	1.00095e-15	CATTGGAGGGGAGACAAGAATCACACCATCCCCACGTACAAAAAGCATGG
8L:16D	Experiment 2	DM02344P1	0.0155226	-6.08149	CpipJ_CPIJ018910	57	2e-05	170069695	CpipJ_CPIJ018910	71.32	XM_001869281.1	Culex quinquefasciatus	170069695	XM_001869281		JAN78876	hypothetical protein, partial	Daphnia magna	3.35674e-38
8L:16D	Experiment 1	DM02350P1	0.00129951	1.73908	DNAJC28	648		62857518	hypothetical protein LOC548731	81.83	NM_001015977.1	Xenopus (Silurana) tropicalis	62857518	NM_001015977		JAN71463	hypothetical protein	Daphnia magna	6.19525e-32
8L:16D	Experiment 2	DM02363P3	0.00491171	-1.50143	LOC585260	251		115951766	similar to transcription factor YY1	78.07	XM_001176062.1	Strongylocentrotus purpuratus	115951766	XM_001176062		EFX72414	Gli-Kruppel type zinc finger protein	Daphnia pulex	5.24967e-19	ACAGGAGTTGACTTCAGTGATCCTAAACAGCTAGCAGAATTTGCAAAAAT
8L:16D	Experiment 2	DM02408P1	0.00504497	1.647	LOC100123445	185	2.9e-44	156548213	similar to CG3937-PD	71.46	XM_001607040.1	Nasonia vitripennis	156548213	XM_001607040		KZS18592	Filamin-B	Daphnia magna	3.56385e-23	AAAAGCTCTGCTCGAAGGCAAAACCCACACGGACAACACTTTCAATGTTG
8L:16D	Experiment 2	DM02525P1	0.000110471	-5.68455	Dper\GL17803	307		195178710	Histone H2A	79.84	XM_002029022.1	Drosophila persimilis	195178710	XM_002029022		JAN87910	Histone h2a	Daphnia magna	7.48088e-21	GCGTATCATCCCTCGCCACTTTCAATTGGCGATCCGCAACGACGAAGAATTGAACAAACT
8L:16D	Experiment 2	DM02527P1	0.00574747	-2.16029	4CL1	102	6e-19	30695032	4-coumarate--CoA ligase 1	69.96	NM_104046.2	Arabidopsis thaliana	30695032	NM_104046		JAN64268	putative 4-coumarate--CoA ligase	Daphnia magna	2.27512e-52	AAACACATTTAGAGATCGGCCAGCTGACGCGCAGTTGAATCCGTTGCGGAATAGATTTTA
8L:16D	Experiment 2	DM02546P2	0.00147976	-3.03684	Dere\GG17425	70	3e-09	194903666	Dere_GG17425	70.48	XM_001980878.1	Drosophila erecta	194903666	XM_001980878		JAN30426	Clip-domain serine protease	Daphnia magna	6.25739e-32	TTGATGTGAGGAGGTTGAAGCCAAGTTCACCGGCTGTTCTAACGTCAACA
8L:16D	Experiment 2	DM02548P3	0.00117083	-1.60591	BRAFLDRAFT_239771	99	3e-18	260820478	BRAFLDRAFT_239771	68.69	XM_002605516.1	Branchiostoma floridae	260820478	XM_002605516		KZS05182	putative Acidic leucine-rich nuclear phosphoprotein 32 family member A	Daphnia magna	1.62863e-14	GGTTATGACTGCGACGACAGAGAGGCAGAAGACGATGAACTCAACGGCAA
8L:16D	Experiment 2	DM02600P1	0.00137088	2.10172	Dsec\GM26520	70	2e-09	195331370	Dsec_GM26520	82.67	XM_002032340.1	Drosophila sechellia	195331370	XM_002032340		KZS19887	Glucosylceramidase	Daphnia magna	2.67339e-19	CCCCTTCGTCCAGTGCAAGATTCCAGTCAACCCACCCTACAGCCCAGTTATTCATATTCT
8L:16D	Experiment 1	DM02715P4	0.00686616	1.68723	LOC100209234	61	1e-06	221107565	similar to predicted protein	78.67	XM_002156138.1	Hydra magnipapillata	221107565	XM_002156138		JAN78006	Calcyphosine/tpp	Daphnia magna	3.30264e-28	TCGTACGTCACCTTTCCCGTCGATGGAACCGTTTGATTCAAAGTTAGCCA
8L:16D	Experiment 1	DM02719P4	0.000989954	1.58249	LOC656921	63	2e-07	189235371	similar to AGAP005608-PA	75.79	XM_963418.2	Tribolium castaneum	189235371	XM_963418		JAN63924	Nucleobindin-2	Daphnia magna	7.35874e-22	TTTTTAGAGCAAACCCGAAAACAGGAATTTGAGCGTGATGCTGGTTGGAA
8L:16D	Experiment 1	DM02748P1	0.00271602	-3.79264												KZR98997	Uncharacterized protein APZ42_005326, partial	Daphnia magna	1.29566e-93	GGAAAACCAGCGGTAGGGGATTTGGATGGGGACGGTTATACCGATTTTGTAGCTCCCGGC
8L:16D	Experiment 2	DM02748P1	1.96727e-05	-3.37669												KZR98997	Uncharacterized protein APZ42_005326, partial	Daphnia magna	1.29566e-93	GGAAAACCAGCGGTAGGGGATTTGGATGGGGACGGTTATACCGATTTTGTAGCTCCCGGC
8L:16D	Experiment 2	DM02755P3	0.000484134	-1.99229	Dmoj\GI22397								195112229	XM_002000641		JAN34226	hypothetical protein	Daphnia magna	1.23082e-12	CTATACGCGGACGGAGCGAAATGGACGGAATCAAGTTGCGATGTCACATA
8L:16D	Experiment 1	DM02769P2	0.00172504	1.90584												JAN76101	Glucosyl/glucuronosyl transferases, partial	Daphnia magna	1.21017e-28	GAAATGAGCAATGGATCTTTGGAAGACCCCATCACTACCCTTAACGTCCC
8L:16D	Experiment 1	DM02780P1	0.00674792	1.8018												JAN56347	putative Proteasome subunit beta type-3, partial	Daphnia magna	7.69804e-24	TTGCAAGAACGCAACCACCATTGTACGATAAGATGGACATGTTATGAGTT
8L:16D	Experiment 2	DM02785P2	0.0192776	-2.23554												JAN50650	hypothetical protein	Daphnia magna	6.00759e-27	TTGTGTCGTCTTGGCTGCGGGTGTTCAAATCGTCCCTAAAACTCTGACGCGCGAAATCAA
8L:16D	Experiment 1	DM02831P3	0.000726279	3.18377	LOC789799	57	2e-05	194678508	similar to mast cell protease-11	82.76	XM_001256447.2	Bos taurus	194678508	XM_001256447		KZS14414	Jonah 65Aiv	Daphnia magna	3.66124e-39	GGGCCCCCAGTTGGGGTGAATAGTGTACACTTCAGATCGATATTCAACGC
8L:16D	Experiment 2	DM02846P4	0.00108645	-2.24689												JAN30937	Clip-domain serine protease, partial	Daphnia magna	2.06586e-78	TTTAAATAGGAAACTCAAAGTTAATGCACGTTTCGAATAATCTTTGTCCG
8L:16D	Experiment 2	DM02962P3	0.00213834	-1.82137	LOC100224801								224047109	XM_002190562		JAN44115	hypothetical protein	Daphnia magna	2.10453e-24	ATCTACACCGGATTGCTGGTCCACCGTTTGAGCGATCCAGTCAACATAAG
8L:16D	Experiment 1	DM02972P1	0.0163548	-1.64716												JAN57223	Endoglucanase e-4 precursor	Daphnia magna	3.33923e-16	AGATGATAAAGTGCTAATAGCCGGCATTGATGAGACCAGCCAAAAGCACT
8L:16D	Experiment 2	DM02985P4	0.0174013	1.71782	LOC100207623	123	7e-26	221135923	similar to Glucosamine--fructose-6-phosphate aminotransferase [isomerizing] 2	77.84	XM_002170824.1	Hydra magnipapillata	221135923	XM_002170824		KZS17445	Glucosamine--fructose-6-phosphate aminotransferase 2	Daphnia magna	1.04121e-13	GGGTCGAGGCTGGAACTATGCAACCTGTTTGGAAGGAGCTTTGAAAATCA
8L:16D	Experiment 2	DM03036P2	0.00109692	-1.66844	LOC100067317	75	3e-11	149738049	similar to proteasome beta 7 subunit proprotein	70.1	XM_001502120.1	Equus caballus	149738049	XM_001502120						GACCGTCGATTCGATCTCGATGGGGATTACTCGAGTTGAGAGGGTGGCTG
8L:16D	Experiment 2	DM03052P2	0.0283001	1.64201	Dsim\GD25577	111	4e-22	195583779	Dsim_GD25577	72.73	XM_002081658.1	Drosophila simulans	195583779	XM_002081658		JAN34201	ATP-citrate synthase	Daphnia magna	9.59317e-13	ATGTGCCGCAAAGTTTCGACGATTTGGGAGAAGTCATTCAAAAAGTTTAC
8L:16D	Experiment 1	DM03056P3	0.00410792	3.51177												JAN36976	putative Notch, partial	Daphnia magna	2.49299e-27	AGTCTACGTTAGCGGTAAGTATTACCATCAGTCCCGCAAACTGGGGCGTA
8L:16D	Experiment 1	DM03075P1	0.0280347	1.67925	LOC100030964	93	5e-17	126330311	similar to TATA-binding protein associated factor 30 kDa subunit	75.51	XM_001380304.1	Monodelphis domestica	126330311	XM_001380304		JAN86599	Transcription initiation factor TFIID subunit	Daphnia magna	3.72523e-21	CCTCTCATTTTGCAGTGCTGAAGAGCATCATTTACTATGTCAGAGACTAACTTCTGAGCA
8L:16D	Experiment 2	DM03085P2	0.0230278	-1.5648	CpipJ_CPIJ000613	72	4e-10	170028987	CpipJ_CPIJ000613	66.96	XM_001842324.1	Culex quinquefasciatus	170028987	XM_001842324		JAN39234	putative Sodium-independent sulfate anion transporter, partial	Daphnia magna	1.45386e-88	GCCAAAACCTTGGCTCTGCCCTTTTTGTTACTCCTCTCATTGCCATCCTC
8L:16D	Experiment 1	DM03120P2	0.000545394	3.21197												JAN61935	putative Chitin deacetylase	Daphnia magna	5.00825e-85	CCGATTTGGTCCGCAATCCTGTTGCTGAACCCATCGATATCATGCAACAT
8L:16D	Experiment 2	DM03155P1	0.0128133	-10.1775												JAN50057	Group XV phospholipase A2	Daphnia magna	6.24901e-24	TCTTTGCTGCTCCCGCAGCGCAGTTTCACTGAGTACACGCACGCCCAGGTTATCACCTTG
8L:16D	Experiment 2	DM03176P1	0.000373379	-9.85729												JAN41057	Aquaporin	Daphnia magna	2.44136e-142	GCCTAGAATGGCTCCAACGTGAGGACCCAGCAGATAAATCCAGAACCAAT
8L:16D	Experiment 2	DM03263P4	0.00653849	-1.64276												JAN50182	Crossover junction endonuclease MUS81, partial	Daphnia magna	1.73747e-87	TTCAGGAGCTTATGCATTGCTCATGGCACTTCACAAGCATGCCACAGTTG
8L:16D	Experiment 1	DM03296P1	8.95364e-05	2.56839																TCAAATAAGCAGAAATATGCCGTTAGGTAATTCACTGGAAAAGCTGCCGCCTCATCAAAG
8L:16D	Experiment 2	DM03370P3	0.0294007	-2.0507	cg2767	64	8e-08	221378296	Dmel_CG2767	73.15	NM_001144553.1	Drosophila melanogaster	221378296	NM_001144553		JAN94058	Voltage-gated potassium channel subunit beta-2	Daphnia magna	2.80608e-51	GCCAGTCATGGTGAGTTGGCTTCACGGACATCCATAAACTATGAGGTGCA
8L:16D	Experiment 2	DM03445P2	0.000493998	-1.84934	EFTUD2	55	7e-06	114666751	elongation factor Tu GTP binding domain containing 2	83.02	XM_001145387.1	Pan troglodytes	114666751	XM_001145387		JAN75711	116 kDa U5 small nuclear ribonucleoprotein component protein	Daphnia magna	8.32192e-21	AGATCGAAGTGAACAGAGTGACTGCTGGCAGTTGGGTTCTGATTGAAGGC
8L:16D	Experiment 1	DM03547P2	0.00149546	-1.57912												JAN55889	Telomere-associated protein RIF1	Daphnia magna	5.90994e-16	TTGACGGAGCACCAAAAAGAGGTGATGCGTGCCAAAAGACGTGCTACTTG
8L:16D	Experiment 2	DM03555P2	0.00763062	2.59504	sult	81	6e-13	157113160	AaeL_AAEL006334	83.12	XM_001651870.1	Aedes aegypti	157113160	XM_001651870		JAN40656	Amine sulfotransferase	Daphnia magna	1.37919e-82	CGCGCGCCATGCAGAGAAAGTCTATCGTTTTCAACCAAGAAATGACGACG
8L:16D	Experiment 2	DM03564P1	0.00958496	-1.53302	Chro.10107	73	2e-11	67613945	Peptidyl-prolyl cis-trans isomerase	87.93	XM_662244.1	Cryptosporidium hominis	67613945	XM_662244		JAN73269	Peptidyl-prolyl cis-trans isomerase E	Daphnia magna	1.51697e-12	TGAACTCAAGCTTTCATCGAGTTATTCCAGGATTTATGGCTCAAGGCGGT
8L:16D	Experiment 2	DM03578P2	0.00199899	-1.98284												KZS07477	WD repeat-containing protein 18	Daphnia magna	1.41914e-147	AATCTGGTTCACATTCCTTGGAGTGTAGCACCGTGTCCAAACTCCAGAGC
8L:16D	Experiment 2	DM03598P2	0.0466712	-1.8019	Dpse\GA28029								198472097	XM_002133299		EFX75497	hypothetical protein DAPPUDRAFT_323113	Daphnia pulex	6.42429e-13	GTGCCTAGGTAGTTGATGAATGAAGCCCCCACAAGGGTATCAACACTCGG
8L:16D	Experiment 2	DM03622P3	0.000260839	-1.56679												KZS21516	Uncharacterized protein APZ42_011461	Daphnia magna	8.35708e-31	CGTGTCGGTATCATCTTCATCCGCATTGAATACGGCTTTGATCTCCAACT
8L:16D	Experiment 2	DM03681P3	0.0153692	-1.59618												JAN83225	WD repeat-containing protein	Daphnia magna	1.24567e-98	GTTGGTCTGGCAATTGTCAACTGGAAAACTGGTGGCATCGCTTAGACGTC
8L:16D	Experiment 2	DM03712P1	0.0249863	-1.51315	Dsec\GM10474	70	2e-09	195344257	Dsec_GM10474	78.26	XM_002038669.1	Drosophila sechellia	195344257	XM_002038669		JAN66982	Venom carboxylesterase-6	Daphnia magna	6.02643e-110	CGTGACGAAAGTCACGGCAGGTCAAGAAGACTGCCTTGTACTCAATGTGT
8L:16D	Experiment 2	DM03734P1	0.00107847	1.67165	agl	66	3e-08	118094282	amylo-1, 6-glucosidase, 4-alpha-glucanotransferase (glycogen debranching enzyme, glycogen storage disease type III)	80.28	XM_422317.2	Gallus gallus	118094282	XM_422317		JAN48885	Glycogen debranching enzyme	Daphnia magna	4.24651e-95	TCGGTAAGACCAATCTGAACTGTCCAAAGTTGCCATGCCCAATGGTCCTA
8L:16D	Experiment 2	DM03747P3	0.00354928	-1.71474												KZS11278	putative Transcription initiation factor TFIID subunit 2	Daphnia magna	2.26445e-33	TTTGGGCACATAATGGGCATATCCATTCTGAAAGGCTTTGGATTCATCCA
8L:16D	Experiment 2	DM03750P1	0.00296043	-2.35246	Dper\GL20887	100	7e-19	195173291	Dper_GL20887	79.82	XM_002027390.1	Drosophila persimilis	195173291	XM_002027390		KZS01690	Dedicator of cytokinesis protein, partial	Daphnia magna	2.19936e-30	GTATACAAGTGCCCTTTGGGTGGCAAAAGCATTTTGCAGTAAAGCGGTGC
8L:16D	Experiment 2	DM03798P4	0.00247645	-1.88553	Dmoj\GI13022	86	2e-14	195126255	Dmoj_GI13022	81.61	XM_002007554.1	Drosophila mojavensis	195126255	XM_002007554		JAN71010	hypothetical protein	Daphnia magna	1.77775e-79	GTCCGTCATGGAAGGCAAAGTTCGCAAGTCACACGATCACGAACAAGTTG
8L:16D	Experiment 2	DM03804P1	0.00257478	-1.62235												JAN35386	U3 small nucleolar RNA-associated protein 14 A	Daphnia magna	1.33853e-50	GAGGATATTCCATCTGTTCCCCTAGAGAAGAGCGACAACCCATGGTTGGGTGGGTCTTTG
8L:16D	Experiment 2	DM03828P2	0.000871056	-1.72331												KZS07082	putative Ribosomal L1 domain-containing protein	Daphnia magna	3.68998e-180	GACATCTTCGGTTGAGGCAGCTGTGATTGCAGCATTCAAAGCATGGTCTT
8L:16D	Experiment 2	DM03843P3	0.00947146	-11.7175												KZS07607	putative Basic-leucine zipper transcription regulator giant	Daphnia magna	8.69124e-155	CGAATTTGGCGGCAGTTACGAATGGTGGAAAAGGTGGCAAAAACCCTAGA
8L:16D	Experiment 2	DM03869P1	0.00576642	-4.94541												JAN29198	Chorion peroxidase precursor	Daphnia magna	2.95857e-105	TGGATATTGTGCGCGCGTTTGCCGTCCCCACATTGTCGAGAAAACTGGGCGAATCCGCAT
8L:16D	Experiment 2	DM03871P3	5.79501e-05	-1.93718	LOC412363	61	5e-08	110765200	similar to transcription factor IIB	86.27	XM_395824.3	Apis mellifera	110765200	XM_395824		no sig match	no sig match	no sig match	no sig match	CTTAAAGTTTCAACATAATTTGTTCCATAAGCTCGGCGAGTGAAATCAGC
8L:16D	Experiment 2	DM03877P2	0.0159608	-1.53827												KZS07477	WD repeat-containing protein 18	Daphnia magna	1.11326e-70	TAGGTCTGGCAATTGTCAACTGGAAAACTGGTGGCATCGCTTAGACGTCA
8L:16D	Experiment 2	DM03897P3	0.039968	-2.05182	LOC100118003	358		156538960	similar to ENSANGP00000031916	81.57	XM_001599591.1	Nasonia vitripennis	156538960	XM_001599591		KZR98422	Histone h2a	Daphnia magna	1.25433e-71	CACAAACTCATCATGTCCGGTCGTGGAAAAGGAGGCAAAGCAAAGGGAAA
8L:16D	Experiment 2	DM03958P1	0.0240396	27.2755	BRAFLDRAFT_86502	64	9e-08	260828908	BRAFLDRAFT_86502	80	XM_002609359.1	Branchiostoma floridae	260828908	XM_002609359		KZS19370	putative Angiopoietin-related protein 2	Daphnia magna	3.12958e-138	CTACGAGCAACGCCTAATGTCCATATACACGCTCTACGCAATTGTTAACTATTTTAAATT
8L:16D	Experiment 2	DM03962P1	0.00462722	-1.54412												EFX74594	hypothetical protein DAPPUDRAFT_226653	Daphnia pulex	2.17565e-64	CTCTGACGCCGACGTCCTCAAAAGCCGGAAGACTTCTTGAGAGAGAGTAT
8L:16D	Experiment 2	DM03975P4	0.0302236	5.68277	Dvir\GJ17302	104	8e-20	195386591	Dvir_GJ17302	70.8	XM_002051952.1	Drosophila virilis	195386591	XM_002051952		JAN57634	putative Chitin deacetylase 3 precursor, partial	Daphnia magna	2.57345e-102	TTATTGCGCAACAAACGTCAGGTACGCAACGGCATTCGGTGTATGAACAA
8L:16D	Experiment 2	DM03977P2	0.00398428	-1.66922	TTC30B	127	8e-27	189027132	tetratricopeptide repeat domain 30B	78.77	NM_001127607.1	Rattus norvegicus	189027132	NM_001127607		JAN71078	Tetratricopeptide repeat protein 30A	Daphnia magna	2.41103e-67	GGAACGTTGGCCTGTTCTATACCCAATAACCAGATTAACTATAGACAAAT
8L:16D	Experiment 2	DM03984P2	0.00972163	-1.66533												JAN55370	putative Pumilio domain-containing protein	Daphnia magna	4.28174e-51	GTGAAAATGAACGATCTGAAATGATTCAGAGTCTTCGTCAGGCAGTCATC
8L:16D	Experiment 2	DM04008P2	0.000297007	-1.58403												KZS04206	Uncharacterized protein APZ42_032471	Daphnia magna	5.18921e-106	ACTGAAAATATGAGACAAGCAGCTGTATAGTGGACCACGACCGCTGCGTG
8L:16D	Experiment 1	DM04022P1	0.00102115	-1.97513	LOC587847	59	3e-06	115740954	similar to serine/threonine kinase 36 (fused homolog, Drosophila)	68.9	XM_787557.2	Strongylocentrotus purpuratus	115740954	XM_787557		JAN80372	Serine/threonine-protein kinase fused	Daphnia magna	2.78481e-47	GAAACTAACTAAGGCATCGAAAAGCATAACAACCAAATGGAAGAGTACGA
8L:16D	Experiment 2	DM04037P1	0.000900864	-1.51977	LOC659069	57	8e-06	189241540	similar to phd finger protein	76.32	XM_965403.2	Tribolium castaneum	189241540	XM_965403		JAN89166	PHD finger protein	Daphnia magna	1.42655e-41	CTTTGTTCCGAAGGGTCGCATTCAGCGCAATGCCATGAATAACCGCGCTGCTTCGGCGTT
8L:16D	Experiment 1	DM04058P1	0.000544463	7.20264												JAN50207	putative Chymotrypsin BI precursor, partial	Daphnia magna	9.13601e-91	GGTATTACCAATGAGGAATGTGTCGCAGCTTACAGCGTCCTCACGATCCG
8L:16D	Experiment 2	DM04086P1	0.00211889	1.59573												JAN52190	Trafficking protein particle complex subunit	Daphnia magna	9.35363e-145	AAACAACCGCTCCTACACCTGTAATCCTAAGTGGCATACCACGTAAACCTGGACTTCTTA
8L:16D	Experiment 2	DM04198P3	0.00808476	1.69625												JAN71483	Acyl-CoA synthetase family member 2, mitochondrial	Daphnia magna	5.41729e-89	GGGGACCTAATTCGAATGAATGGCTGCTGACACAATGGGCGGCAGCAAGA
8L:16D	Experiment 1	DM04231P2	0.0230256	1.60695												JAN52382	Para-nitrobenzyl esterase	Daphnia magna	4.11872e-94	CGAAACGGATGGAGGCTTTGTCCGTATGACGATAACGTCCTAAGATGGCG
8L:16D	Experiment 2	DM04258P4	0.0081142	-1.55475												KZR99921	Uncharacterized protein APZ42_004019	Daphnia magna	1.08359e-127	TCTGCGTGCCATTTTTTGAAAATGGAGGATTCTCCAGTAAATCGAAGGAG
8L:16D	Experiment 2	DM04266P1	0.00042058	-2.06568												EFX69363	hypothetical protein DAPPUDRAFT_329118	Daphnia pulex	1.00463e-15	AACCGAGGGTCTCGTTGTATGTACTTTAACGCTTGATCCCAACTGGCGTT
8L:16D	Experiment 2	DM04297P3	0.00887293	1.74621												KZS05813	Uncharacterized protein APZ42_030811	Daphnia magna	4.98468e-164	TCGTGTTTATCACAAACTCGTCAATTCCGTAAGACTGGCAATCGGCCGGA
8L:16D	Experiment 2	DM04302P2	0.000424926	-1.73088	LOC594000	59	3e-06	115772638	similar to KIAA1401 protein	76.62	XM_793453.2	Strongylocentrotus purpuratus	115772638	XM_793453		KZS17122	Pre-rRNA-processing protein TSR1	Daphnia magna	3.58495e-100	AGAAGATATTCTGGCCAAAAAGAGGGCCATAGGGGGAAGTGATTCAGCCC
8L:16D	Experiment 2	DM04314P1	0.000888136	-1.66439	Dsec\GM13896								195337724	XM_002035440		no sig match	no sig match	no sig match	no sig match	GAAAAACTTGCCAACCAGAGTATAAGTATCACAACGGGCTGTTGCAACGT
8L:16D	Experiment 2	DM04359P1	0.028472	1.55804												KZS16776	Uncharacterized protein APZ42_017386	Daphnia magna	2.47667e-50	TACGTCATTGACGACGAAGGCTCGTGGGCGTTAGGAGACAACTTTCTCCT
8L:16D	Experiment 2	DM04380P2	0.0112239	3.27108												JAN76504	hypothetical protein	Daphnia magna	5.66055e-117	AACCCGTTGAAGGAGAAGAAGTAAGTGCCATTCCTGGGCGCTGTGAATAT
8L:16D	Experiment 2	DM04383P3	0.00176239	-1.83428												KZS21960	Sorting nexin-4	Daphnia magna	1.05939e-50	ACCAATAGTTTCCAGACAATTCCCTGTATGGGCCGAAAAGGTGGACACGT
8L:16D	Experiment 2	DM04463P1	0.0208637	-5.10143												JAN57287	putative Cathepsin o, partial	Daphnia magna	6.14956e-31	AAATCTGAGGCGGGTTTCGCAGGAGATTTCTCACCAGCCAATGTAGACAA
8L:16D	Experiment 1	DM04471P1	0.0147721	1.92199												KZS07645	Uncharacterized protein APZ42_028755	Daphnia magna	1.3961e-163	CATGGGTCGAAAGTCGGGATGTTCAGACCGGGAACTCCATTGTCCATTAG
8L:16D	Experiment 2	DM04512P3	0.00382083	-2.11803	Dvir\GJ22459								195384616	XM_002050975		JAN66680	putative H/ACA ribonucleoprotein complex subunit	Daphnia magna	7.81897e-06	GATTTTTACCACAAACTGGAGGTGGACGTGTACAAAAACGCGGTGGAGGA
8L:16D	Experiment 1	DM04557P3	0.00206862	-1.58749												JAN87048	Cytochrome P450 3A40	Daphnia magna	8.45871e-141	CTTTTCCGACCAAGGCATTCCTGGCCCTAAACCAATCCCTATTTTTGGCA
8L:16D	Experiment 1	DM04695P1	0.00182225	5.01314												JAN40199	hypothetical protein	Daphnia magna	6.53142e-111	ACGCCAAAACCACCATCACGGTTCCAGTTGGAAGTATTTTTGGAGAACTC
8L:16D	Experiment 2	DM04741P4	0.0084345	-1.57511												KZS09067	Protein SET	Daphnia magna	1.82059e-41	GTCTGAATGAGCAAGCATCTGAAGAAGTCCTTGCAGTGGAAGTCCGTTTT
8L:16D	Experiment 2	DM04796P1	0.00457298	-1.65319												JAN41094	Heterogeneous nuclear ribonucleoprotein U protein 1	Daphnia magna	2.93158e-38	GCCGAGTTAATAGCCCGAGGTTTGGACTCCAAAGGTAATAAGCCCTTTCTGGTGGAACGA
8L:16D	Experiment 2	DM04808P4	0.00167277	-1.82304	H2AFV	334		148235613	MGC82121 protein	80.16	NM_001092643.1	Xenopus laevis	148235613	NM_001092643		JAN90389	Histone H2A.V	Daphnia magna	7.79809e-62	TTGGCGGGAAACGCCTCGAAAGATCTCAAAGTGAAACGTATCACTCCTCG
8L:16D	Experiment 2	DM04830P1	0.00203768	-2.10572	LOC412616	116	6e-24	66514159	similar to CG10465-PA	76.1	XM_396071.2	Apis mellifera	66514159	XM_396071		EFX89907	hypothetical protein DAPPUDRAFT_299808	Daphnia pulex	1.39261e-32	GAGTGCTGCTGCTGCACCTTTTGCGGTTGAAGTTGCTTGCATTAAATCAG
8L:16D	Experiment 1	DM04839P3	0.0491395	1.85581												JAN54814	Microsomal dipeptidase	Daphnia magna	1.61806e-10	TGTGCTCGTTTCCAATGCGTCTCTCATCGTTTTTCGTGAAACGTGTGACA
8L:16D	Experiment 2	DM04878P3	0.0158872	3.78613												JAN88407	hypothetical protein	Daphnia magna	8.98859e-50	ACGTTTGATGATGTAAGGCACGAGCGTTACGGCCGACGGTATCAATTCTT
8L:16D	Experiment 1	DM04908P1	0.000796594	4.07749												JAN54292	Serine threonine-protein kinase, partial	Daphnia magna	3.1702e-76	ACGTCTTCCACTTTCTGTGCGCAAACAATTCAAATCAGAACTTAATTGATGCAATCACCT
8L:16D	Experiment 1	DM04934P4	0.0126697	-1.87609												KZS03031	Uncharacterized protein APZ42_034483	Daphnia magna	3.87311e-65	GTGCGACCAGCTGTGAATCATAGACAAACCAGGGAATCGACACGACGTAG
8L:16D	Experiment 2	DM04941P2	0.000244356	-10.9608												KZS18442	UDP-glucuronosyltransferase	Daphnia magna	5.2746e-87	GTGTCTGGAAAGCCAACCGAGCAACTGCAGAATAAGACCAACGTCAGAGA
8L:16D	Experiment 2	DM04953P1	0.00727819	-30.0786												KZS18042	Uncharacterized protein APZ42_016069	Daphnia magna	3.4452e-71	CATTATGGGATTGAACGATGAAGACGACAACGATCTGCCACGATCTGCTCCGGCCGTCGA
8L:16D	Experiment 2	DM04969P1	0.0116511	2.01146												JAN63739	Nuclear receptor coactivator	Daphnia magna	1.5988e-75	TAAAGATGAAACCGTCCATCCACCCTGGCATAACGCACAGGGCAAAGTTATACCAATTTA
8L:16D	Experiment 2	DM05013P2	0.0235816	26.5682																CCCAGCATCTCATGAGCCTAGCAACCACGGCTTCTTTAGCAGTAACGATT
8L:16D	Experiment 2	DM05057P1	0.0170028	-2.28258												JAN57374	putative Contactin-associated protein 1/sw	Daphnia magna	1.23283e-125	GCCCAAAGTGTGAAAACCAGACGAGGTTTCCAATTGAGTGCGACCAAAGT
8L:16D	Experiment 1	DM05084P2	0.0166685	1.83721												KZS17720	Laminin subunit beta-1, partial	Daphnia magna	1.36207e-34	GTCGGTTGACAGACCTTTCTGAGCAAGTTATGGCCATGAATGTGCGCATG
8L:16D	Experiment 2	DM05110P1	0.044089	-1.80948												JAN93221	hypothetical protein	Daphnia magna	4.04981e-19	CGCAACCGGCTCAGTATAAAGCGAACGACGTTTTACAAACACGCTGGAAG
8L:16D	Experiment 2	DM05111P3	0.0098055	-1.51393												KZS04631	putative Cyclin-dependent kinase inhibitor 1B	Daphnia magna	1.4247e-76	GGACAACCGGGTGACAGTTGAACGTCAATTGGCTCAAATTCAAGTCGAGC
8L:16D	Experiment 2	DM05153P1	0.0106281	-1.62818	LOC100177310	97	4e-18	198417166	similar to small nuclear ribonucleoprotein E	77.97	XM_002127797.1	Ciona intestinalis	198417166	XM_002127797		KZS14793	Small nuclear ribonucleoprotein E	Daphnia magna	2.24245e-27	GCCAGCGGCATTTTGGATGAGGGTTATATTGTCTCCTTTCAACAGCACCC
8L:16D	Experiment 1	DM05241P2	0.0048517	1.73932												JAN61537	Collagen alpha-1(XVIII) chain	Daphnia magna	1.0641e-46	TTCACGCTGGCAAATTGTTGGCCCAGGACAAATTCTCGTGTCAAAATCGA
8L:16D	Experiment 1	DM05336P3	0.018683	-1.68942												JAN80630	Poly(A) polymerase gamma	Daphnia magna	4.10018e-63	ACCTGGGGTGCCTGTTAAAAGACCGACTAACCTAACATTGAGACGCATGG
8L:16D	Experiment 2	DM05344P4	0.00843873	-95.9446												KZS07563	Uncharacterized protein APZ42_028710	Daphnia magna	2.89271e-130	TGACATTGGTGATGAATGGACCCGTGTGGATCCAATGGGAAGATGTGGAT
8L:16D	Experiment 2	DM05377P3	0.0158055	1.5139												JAN61079	Neuroligin-4, Y-linked	Daphnia magna	5.68567e-22	AGGGGCAAACTATCTAACACTACCCAAGTTTCCACCGCGTACATCTTGCC
8L:16D	Experiment 2	DM05390P2	0.0011556	6.66041												JAN33000	Angiopoietin-2	Daphnia magna	4.62046e-54	AAACTAGAAGAAACGGATGCCAGAGTGGCCGAAATCCAGCGGAAGATCAA
8L:16D	Experiment 2	DM05399P3	0.00162556	1.50052												JAN80138	Protease m1 zinc metalloprotease	Daphnia magna	1.35678e-75	TTGCACTCCGTTCGTCTCTGAACTGCATCAACTCCTTCAATTCCAGGTCG
8L:16D	Experiment 2	DM05403P1	0.00175126	-4.25986												JAN62844	hypothetical protein	Daphnia magna	1.77702e-22	CACTGGCTACTCTTTCCATTTCGGTTCCAGCCCTCCAAGTTTCTTCCAGT
8L:16D	Experiment 1	DM05417P2	4.8419e-05	-2.23203												JAN64113	High-affinity choline transporter	Daphnia magna	1.3773e-89	TGAGATGGGCAGACGATGGCCTTGTAGATGTTGTGCGTAAACATTGACGA
8L:16D	Experiment 2	DM05417P2	0.00270676	-1.66337												JAN64113	High-affinity choline transporter	Daphnia magna	1.3773e-89	TGAGATGGGCAGACGATGGCCTTGTAGATGTTGTGCGTAAACATTGACGA
8L:16D	Experiment 1	DM05468P1	0.00573705	1.56884	AgaP_AGAP012168	92	3e-16	58393876	AgaP_AGAP012168	72.39	XM_320365.2	Anopheles gambiae	58393876	XM_320365		EFX84087	hypothetical protein DAPPUDRAFT_230644	Daphnia pulex	4.88305e-33	AGTGGCGTCGTATAGGACTGTAAATCCTTCTTCCAACCATATGGGTCATT
8L:16D	Experiment 1	DM05479P1	0.0242847	-1.58219												JAN71574	E3 ubiquitin-protein ligase RNF144A-A	Daphnia magna	7.58233e-32	CCCAAGTGCAAGTAGTGTAGTGGCCCGTGAATATGAAGAAGGCATGCCTA
8L:16D	Experiment 2	DM05492P2	0.00441139	-5.87238												JAN33843	Amyloid beta A4 protein	Daphnia magna	5.53556e-23	CAATTTGGACGACGTCTCTCCCGTTGCCAAATCGTTGAAAACGGAATCGT
8L:16D	Experiment 1	DM05520P4	0.00278558	-1.57849												KZS18835	Cell division control protein 6	Daphnia magna	4.37552e-79	GTGTTCATCCACCACTTGATGATGCATGGGAGTTGGTTCATGAAGGGCAA
8L:16D	Experiment 2	DM05533P2	0.0463284	9.49841																CTGATCCGTATCACCATCAGCAACAACCTTACAGGCCGGAAGAAGATGGT
8L:16D	Experiment 2	DM05545P2	0.00171696	-1.72987												no sig match	no sig match	no sig match	no sig match	CTCATCCGCCTTACCTCGAGATGATTGTTGCCGCTGTTGAGACACTCAAG
8L:16D	Experiment 2	DM05595P3	0.026045	7.14471												KZS16910	Uncharacterized protein APZ42_017536	Daphnia magna	1.59187e-123	CGTCAATCCCTCTGCTTACGTCACTTTCACTTCCGAATGGCTCGCTATCG
8L:16D	Experiment 2	DM05663P1	0.00436742	-2.16855	LOC411502	61	1e-06	110764530	similar to CG2264-PA, isoform A	72.57	XM_394975.3	Apis mellifera	110764530	XM_394975		JAN75264	SPARC-related modular calcium-binding protein	Daphnia magna	7.1526e-154	GAGACGGCTGAACGTCGAGTGATGGAGTGGAAATTTGATCAGCTGGACAA
8L:16D	Experiment 2	DM05674P1	0.00653749	-1.7137												JAN52753	WD repeat-containing protein, partial	Daphnia magna	2.95347e-28	CAAAGTCGCGTGGCCGACGTCCTGTTATTAGCTGTATTCCAGAGGCAGAC
8L:16D	Experiment 1	DM05678P4	0.000484265	3.62759	LOC100028075	61	9e-07	126305028	hypothetical protein LOC100028075	86.27	XM_001378156.1	Monodelphis domestica	126305028	XM_001378156		KZS11657	Nitrate reductase 1	Daphnia magna	1.53647e-97	GTACCTGCGTTCTGCCAAATAACGGCCGAATTGTACGGATTGCAGACAAG
8L:16D	Experiment 1	DM05705P4	0.00238086	-1.82229																GGTAACAACTGTACCGCCACGAATTTATCACAAGGCAGTGGGAAAAGGGC
8L:16D	Experiment 2	DM05721P3	0.00851314	1.60177												no sig match	no sig match	no sig match	no sig match	TATTCCCCATTTGTCTATCCCGATCTGAAACAAGGGGGCCCACGTTTCTG
8L:16D	Experiment 2	DM05758P2	0.00973082	2.26916												KZS16910	Uncharacterized protein APZ42_017536	Daphnia magna	2.98528e-102	AGTCACCGTTAACGCCTCCTTCGATAGCGAGCCATTCGGAAGTGAAAGTG
8L:16D	Experiment 2	DM05769P2	0.0402767	1.96303												KZS14386	Cuticular protein	Daphnia magna	7.33819e-35	ACTCTTGACCGATGAAACACCGCCGTCCTTTCCGTAATATTCAGGCAGAC
8L:16D	Experiment 2	DM05794P1	0.020765	1.53973												JAN67457	hypothetical protein	Daphnia magna	4.64668e-42	TCGTGCAACATTTCCCAGCATATAATACTCCCGTGCTGGGCTATGGAACA
8L:16D	Experiment 2	DM05827P3	1.38091e-05	-2.67729												JAN75679	hypothetical protein	Daphnia magna	7.09194e-83	TGCAGCGTCGCTAAAAGCAATCTTTTCCACGTCGAAACCCTAACCCAATG
8L:16D	Experiment 2	DM05948P3	0.00132999	1.79367	Dmoj\GI21472	57	2e-05	195132880	Dmoj_GI21472	73.45	XM_002010832.1	Drosophila mojavensis	195132880	XM_002010832		KZS11779	S-adenosylmethionine decarboxylase proenzyme	Daphnia magna	1.63328e-20	ATGCCAGATTTCTGAGTAGCTTCAGCAGCGTTTGCCGAGAATTCTTTGGT
8L:16D	Experiment 2	DM05972P3	0.0139451	-57.9405												KZS12766	Uncharacterized protein APZ42_022036	Daphnia magna	2.3174e-16	GCAACATATTCTGCCGTAACTGTAATGGTGGTTGCCGAAGAGGAAAGACA
8L:16D	Experiment 1	DM05995P1	0.000861653	1.68316	odc	68	7e-09	170049412	CpipJ_CPIJ010688	68.22	XM_001855873.1	Culex quinquefasciatus	170049412	XM_001855873		JAN71681	Ornithine decarboxylase	Daphnia magna	2.20294e-27	CATTTTGAGCTTCCACTCCTTGTGCTTGCGGGATGATATCGCCAACATCC
8L:16D	Experiment 2	DM06037P2	0.0230262	-2.45088	Dmoj\GI12010	84	7e-14	195127288	Dmoj_GI12010	74.64	XM_002008065.1	Drosophila mojavensis	195127288	XM_002008065		JAN51902	Endocuticle structural glycoprotein SgAbd-2	Daphnia magna	9.07922e-18	TTGCCACTTTCCTGCACCTTTAGTGCCATCAGCGCTCTCAAAATCGAAAG
8L:16D	Experiment 2	DM06044P1	0.0479939	-1.51149												KZS10607	Vitelline membrane outer layer protein 1	Daphnia magna	4.12168e-27	GAATTCATTTGCCCGGCAAATACGTTCCTGACGTCGTGCCAACTGCGTGTGGAAGGCCGT
8L:16D	Experiment 1	DM06051P3	0.00505762	1.78569												KZS07324	Peptidyl-alpha-hydroxyglycine alpha-amidating lyase 2	Daphnia magna	1.03556e-18	TGGGAAAACCGTCCCTGCTCAAGGATTTGTCATCGATGTGAAGGGAATCA
8L:16D	Experiment 2	DM06100P2	0.0385196	-1.75314	Dana\GF14963	66	2e-08	194758366	Dana_GF14963	77.27	XM_001961397.1	Drosophila ananassae	194758366	XM_001961397		JAN37172	hypothetical protein, partial	Daphnia magna	5.35586e-09	GACCTGGCTCACCTTGCGGACCTTGCTCACCTTGCGGACCTTGGTCACCT
8L:16D	Experiment 2	DM06182P1	0.0275663	29.1262												no sig match	no sig match	no sig match	no sig match	AGGAAGTGTCCCAACCCGTTTACGGTTAATACCGATGCATCAACAAGTCTCATTTCCTAG
8L:16D	Experiment 1	DM06364P2	0.00367167	1.64807												KZS12376	39S ribosomal protein L23, mitochondrial	Daphnia magna	8.0738e-17	CCTCATCACCCTTTGGCAAATATATCCGGAAAGACAAACTTATGGTCCTT
8L:16D	Experiment 2	DM06370P1	0.00682005	-1.56399	Dsec\GM24997	59	2e-06	195325800	Dsec_GM24997	75	XM_002029583.1	Drosophila sechellia	195325800	XM_002029583		JAN42009	Medium-chain specific acyl-CoA dehydrogenase, mitochondrial	Daphnia magna	4.09955e-15	ATTCAATTGCTGGGCCAGGAAATTCGCCCGCGAAGAAATTCTTCCTGTAG
8L:16D	Experiment 1	DM06419P1	0.00275527	1.58838												KZS00152	Uncharacterized protein APZ42_003674, partial	Daphnia magna	8.90403e-20	AGAAGATCTTTGACTCGTTATATAAAAACTGGAGAAGAACAGCCATTAGT
8L:16D	Experiment 2	DM06452P2	0.00173031	-2.1832	T-cp1	97	8e-18	28572125	Tcp1-like	80.17	NM_079726.3	Drosophila melanogaster	28572125	NM_079726		JAN33930	T-complex protein 1 subunit alpha, partial	Daphnia magna	1.23916e-07	TTCACTCCATGAATTCAGCGTTCTCTACGAACAGCTGATTAAAACGACGT
8L:16D	Experiment 2	DM06545P2	0.0163365	-1.73175												KZS03511	Uncharacterized protein APZ42_033708	Daphnia magna	1.13132e-98	GCTCCCGCATTTTGGGGTTATTACTTGCCTCCAAGCTACAACGAAAACCA
8L:16D	Experiment 2	DM06575P4	0.0283404	1.78181	YALI0C03894g	59	4e-06	50547896	YALI0C03894g	87.23	XM_501418.1	Yarrowia lipolytica	50547896	XM_501418		no sig match	no sig match	no sig match	no sig match	GTTCCTGGGGTCCCGTCTTTGTCCATCCTTTCCCGGAAGTCCTTGAGATC
8L:16D	Experiment 2	DM06581P1	0.0279211	15.9385												KZS19370	putative Angiopoietin-related protein 2	Daphnia magna	8.1698e-18	CCACGACACCAGAGTGCCCACACCTCGAGATATCCTTTCTGTCAACGTAT
8L:16D	Experiment 2	DM06634P3	0.0302313	-7.25852	LOC100146170	92	9e-16	194238403	similar to hCG2040151	75.62	XM_001916360.1	Equus caballus	194238403	XM_001916360		KZR97872	Uncharacterized protein APZ42_007021	Daphnia magna	1.78077e-26	GTTCCCAGTTGCTCCCCAATACGAAATCCACCAATACCATCACGCCGTTG
8L:16D	Experiment 1	DM06635P1	0.00450268	1.77095												EFX74594	hypothetical protein DAPPUDRAFT_226653	Daphnia pulex	4.77661e-30	GGGAATCACTAGCCAACAGAAGATCCCGCATATCTTCCAGAACCATTTTG
8L:16D	Experiment 2	DM06651P1	0.00312729	-1.63876	Dere\GG10559	55	4e-05	194863187	Dere_GG10559	75.28	XM_001970283.1	Drosophila erecta	194863187	XM_001970283		JAN29385	Nucleolar GTP-binding protein	Daphnia magna	3.28478e-11	AAGTGGGTACACATGAACCGGGAGGAGAGATGGAATTGGCGCAAAAGTAC
8L:16D	Experiment 2	DM06652P1	0.0122567	-3.18587												JAN70453	Sulfotransferase sult, partial	Daphnia magna	6.3304e-31	CTTCCAACATTCCCCTTTGGTTACTACGCCCCTGCTCCCCATTTCGGTTACAGTTACGGA
8L:16D	Experiment 1	DM06676P2	0.0084779	1.51847												KZR98777	Uncharacterized protein APZ42_005652, partial	Daphnia magna	1.93565e-39	AGGAGTGCCTTTGACAGATGTCAAGCTCGACTTTCATGTTGAAGGGCCTT
8L:16D	Experiment 2	DM06687P1	0.0123519	-2.49598	MONBRDRAFT_26400	77	2e-11	167525187	MONBRDRAFT_26400	73.91	XM_001746877.1	Monosiga brevicollis	167525187	XM_001746877		JAN49168	hypothetical protein	Daphnia magna	1.65804e-46	GGCCGCTCCTGCCATTCCCGCTACGCCTTGTCTGACGCATGCAGCTCCAGTTGCTTATGG
8L:16D	Experiment 2	DM06708P3	0.0066274	1.79962												JAN61064	MIF4G domain-containing protein, partial	Daphnia magna	1.87548e-09	AATGGCGTTCCATATGGCAAACATCTTGTTGGGAAGCTCTGTCTCGACAT
8L:16D	Experiment 2	DM06710P2	0.001795	-8.8016												no sig match	no sig match	no sig match	no sig match	TCCATACGCAGCCCCCTTCCCCTGTCTCTTATTAGAATGGTGCCAAAATT
8L:16D	Experiment 2	DM06742P2	0.00379753	-141.955												KZS06954	Uncharacterized protein APZ42_029480	Daphnia magna	7.85569e-18	AAGAGAGCACTACACGCTGGTATGGGTTCAAAGTTTAGCAAACACCCCCA
8L:16D	Experiment 2	DM06765P4	0.0234801	4.57573												KZS12916	Uncharacterized protein APZ42_022158	Daphnia magna	5.93799e-29	GTCCATCTGTCGTTTAAAGTGTTGCTCCTTTTCGGTCTAATACTTGGCCA
8L:16D	Experiment 2	DM06767P1	0.00221293	-3.11136												JAN61382	Caveolin-1, partial	Daphnia magna	1.6304e-06	CTTCACCGGTACGCGCTTCTGGATTTATCGTCTGCTATCGGCCATCCTTG
8L:16D	Experiment 2	DM06832P1	0.0319625	13.8427												KZS11272	Uncharacterized protein APZ42_024006	Daphnia magna	3.47219e-32	CGTTATGATGGCTACCGTGGTCGTAAAGTATAACGAATATTACAAGGGCGTGCAATCAAA
8L:16D	Experiment 2	DM06849P1	0.0157084	1.54497												no sig match	no sig match	no sig match	no sig match	TTTCCTCACGTCATCAGTCATCACTTTCTTTCACACACAATTTCTCTCTA
8L:16D	Experiment 2	DM06858P3	0.00958706	-1.82082												KZS03405	Tyrosine 3-monooxygenase	Daphnia magna	1.05766e-16	CTCAAGTTAATGAAGCAAAGTACATCACTTAGCCGTGTGACGGTCGCCAG
8L:16D	Experiment 2	DM06860P2	0.00456035	1.8887												JAN77879	putative wd-repeat protein, partial	Daphnia magna	9.87029e-32	GGGAAAACTGGTCTAGTTTCAACCTGCTTCCCAAGTGCCGAGGAAGATGA
8L:16D	Experiment 2	DM06870P2	0.00951199	17.8159												JAN80676	hypothetical protein	Daphnia magna	1.90462e-11	ACCACCAGTACTTTTAGCAACCAGAGCCCATGAAGATTTTGGCATTTGTC
8L:16D	Experiment 1	DM06877P4	0.00553492	3.98665												KZS19186	4-coumarate--CoA ligase 3	Daphnia magna	2.35929e-19	TGGCACTTTCGAAAAGCTTTTGGACCATCGACATGTCGTGGAGTTTTGCA
8L:16D	Experiment 2	DM06877P4	0.0432909	-2.26304												KZS19186	4-coumarate--CoA ligase 3	Daphnia magna	2.35929e-19	TGGCACTTTCGAAAAGCTTTTGGACCATCGACATGTCGTGGAGTTTTGCA
8L:16D	Experiment 2	DM06913P1	0.000705652	-1.77427																ACCGTGCGACTCGGCTTTTACGTCAAGAGGAAAGACTATTTGTCTGGCGT
8L:16D	Experiment 2	DM06922P2	0.0340693	-5.68418												JAN60799	hypothetical protein	Daphnia magna	1.88244e-35	GAGCCACCGCAGACCAGTCGATCGGGTACGTAACACGACCTGGTGTAATG
8L:16D	Experiment 2	DM07003P1	0.0402946	7.06823												KZS08971	Uncharacterized protein APZ42_026982	Daphnia magna	1.21167e-22	AATCAAGTTTAAACGGAAGCGACACACCAATGGCAGTAACCTCTCCCTCCAATCAGATGA
8L:16D	Experiment 1	DM07009P3	0.00373875	1.67732												JAN75232	Migration and invasion enhancer	Daphnia magna	5.55548e-12	CTTTGGGCAATTGGCTGAAACAAATTCAAGCCAAAGTCCCTTCAGCGGAG
8L:16D	Experiment 2	DM07027P3	0.0161385	-10.9702												KZS14505	Chymase	Daphnia magna	3.1727e-19	GGCGAGACCCACTCTGTGTGGCGGGACAGTGATAAGTGAAAACCATATTC
8L:16D	Experiment 2	DM07032P4	0.00935516	-16.5008												JAN53297	hypothetical protein	Daphnia magna	1.63019e-12	TGGGCTACTCTCATCACGCCATCTCTTCTCCTTCATTCGCCTACCCTTAC
8L:16D	Experiment 2	DM07065P3	0.0332228	-1.6653																GCAAATATGCCAATAGCACTTGAAGTTTGATTTGAAACCTGGCCGTCCTT
8L:16D	Experiment 2	DM07108P3	0.00237818	-28.9561												KZS16897	Uncharacterized protein APZ42_017538	Daphnia magna	3.56033e-35	CAGAGAGATTCAGCCAGCCCAGACGGGAACTGTTATCATCCAAGTCGGAT
8L:16D	Experiment 2	DM07137P3	0.0210107	-20.0879												JAN63956	hypothetical protein	Daphnia magna	8.32165e-11	TCGACCAGGAGGCAAAGGATGAAATTGAAGTCGACCAGGAGCCAAACGAA
8L:16D	Experiment 1	DM07202P1	0.00164179	-2.32331												KZS06151	Uncharacterized protein APZ42_030656	Daphnia magna	1.95478e-43	CAATTAAGGATGAAGTTCACAGAACGGCACCCCCAGACACCATCGCAATG
8L:16D	Experiment 2	DM07202P1	0.0370351	-1.79188												KZS06151	Uncharacterized protein APZ42_030656	Daphnia magna	1.95478e-43	CAATTAAGGATGAAGTTCACAGAACGGCACCCCCAGACACCATCGCAATG
8L:16D	Experiment 2	DM07217P3	0.043114	2.23891	BACOIKO003_32	73	1e-10	172087391	BACOIKO003_32	69.73	XM_001913203.1	Oikopleura dioica	172087391	XM_001913203		no sig match	no sig match	no sig match	no sig match	TCGTGCTGGGTGTCGTGCTCGTAGTGGTGGAAGAGACCGGGCACAGTTTC
8L:16D	Experiment 2	DM07234P2	0.0109491	-41.2225												KZS20129	Uncharacterized protein APZ42_013282	Daphnia magna	6.39265e-46	ATGACTTGTACTCGAAGAGCGTCGATTTGAACAAGGACGGCCAACCTGAC
8L:16D	Experiment 2	DM07243P3	0.00338709	4.13298												JAN41723	hypothetical protein, partial	Daphnia magna	2.55642e-39	GACATGGAAGAGTTGGAATTGTATTCCGACAGGCTGATTCCACTCGCCGT
8L:16D	Experiment 1	DM07248P1	0.0102865	-1.5501												JAN83071	DNL-type zinc finger protein	Daphnia magna	4.01944e-12	TATATTGAGCACCACAATGTCGTTAAAGCAGAGCTTCCAATTGATCCGAA
8L:16D	Experiment 1	DM07267P2	0.00311713	2.45142												JAN55447	hypothetical protein, partial	Daphnia magna	8.97752e-18	CGGCAACTGCAGTGGACGTATCCAGCATCAGAGCAAAAATCAAGGCAAAA
8L:16D	Experiment 1	DM07366P3	0.00954982	-1.92256												KZS11386	Uncharacterized protein APZ42_024161	Daphnia magna	7.55083e-25	TCGGCTTTGTGTTCCTGGATCTTTGTCCTGGTTTGCTGGAATTTGTCGAC
8L:16D	Experiment 2	DM07430P1	0.0112148	-66.2551												KZS05210	Uncharacterized protein APZ42_031767	Daphnia magna	2.57844e-11	TGACGTCTGGGCTGCCAAAGCTGAACATTATAAGGCTTACCGCTACTGTC
8L:16D	Experiment 2	DM07432P4	0.000370624	-1.5165	LOC758878	99	8e-18	115964188	hypothetical protein LOC758878	74.14	XM_001182773.1	Strongylocentrotus purpuratus	115964188	XM_001182773		JAN64973	hypothetical protein	Daphnia magna	1.04392e-13	TGGGAAAAGTTTTGAAGAAGCGCAAGCCATCCCCCTTCGCCTATCAAAAA
8L:16D	Experiment 1	DM07448P3	0.0253597	3.00249												JAN55907	hypothetical protein, partial	Daphnia magna	3.59539e-25	AACTTGCGATTTCTTAATAGGCAACACGATTGCCTTTCGGACGGCCGATG
8L:16D	Experiment 1	DM07557P1	0.00072935	1.7183												JAN89798	Eukaryotic translation initiation factor 5A-1	Daphnia magna	3.46676e-09	TGTAAATAACCAACTTCTGCCACGAGCGGCACGAAAAAGACAATTCCCCG
8L:16D	Experiment 2	DM07582P3	0.047922	3.06867												JAN40639	hypothetical protein	Daphnia magna	1.36379e-33	GATGTGACTTGCAAGTCCGTTTTGATGGCTTGGATTTGCGTCTTTGCGTC
8L:16D	Experiment 1	DM07683P1	0.0189646	2.86408												JAN70973	hypothetical protein	Daphnia magna	3.5207e-90	CGTTTGCACCAGAGGTAGACCGATTGGTTGGGACTTCAGTGGTCATTAGG
8L:16D	Experiment 2	DM07685P2	0.00922094	-1.72535												no sig match	no sig match	no sig match	no sig match	CTTGACTCTGACCCCTACTGACGTTACGACTATTCGGTTTAACGACATAT
8L:16D	Experiment 1	DM07688P3	0.0175486	2.5394												JAN84023	hypothetical protein, partial	Daphnia magna	1.11672e-14	GGCTCCGGGGACAATGTGGAAACTTTCTACAATCAATACAACTCGCAGGT
8L:16D	Experiment 2	DM07721P2	0.000251092	-9.96448												no sig match	no sig match	no sig match	no sig match	CCTCTGCTGTTTTGATGCGCTACATATTAACTACTGCTACACACCCACAA
8L:16D	Experiment 2	DM07734P1	0.00754736	-1.82392												KZS17384	Thymidine phosphorylase	Daphnia magna	2.84786e-34	CATTGAGTTGAACTCCCACTGCAGGCAGGATAATATCGGAAGCTCGTGCT
8L:16D	Experiment 2	DM07799P3	0.02556	-3.10732												JAN48447	hypothetical protein, partial	Daphnia magna	6.73437e-07	TGATCTACAGGACCTGCCAACGGTGGACGATGCTGCAAAGGCTAAATTAA
8L:16D	Experiment 2	DM07813P1	7.47676e-05	-1.93215												KZS19326	Uncharacterized protein APZ42_014176	Daphnia magna	1.21415e-10	AACTCCGATTGCACCGGTGAGGCAACTGGCGTTGGATCCCATGACTTCTC
8L:16D	Experiment 2	DM07846P1	0.0118546	-2.77206																TTTTACTGACAACACGCATGGAATAAATCGCCGACACTCCCCGCATGTTCAACTGCAAAT
8L:16D	Experiment 1	DM07862P1	0.00336123	1.62526												no sig match	no sig match	no sig match	no sig match	GCAAACTTCTTGAAAAATAGACTGAATTGACGATACTCGTACAAATTGAG
8L:16D	Experiment 2	DM07874P3	0.0203852	-2.95876												no sig match	no sig match	no sig match	no sig match	GTCAAGTCATCGCCTAATAACCAAACGGAAGAGCGCCCGTAACCCGGATA
8L:16D	Experiment 2	DM07986P1	0.0173125	-1.70245												JAN93772	hypothetical protein	Daphnia magna	2.0762e-09	AACCCGAATCCTCCTGCGTGAGTTAATAATGCCTATGGAGATGAGCTCGT
8L:16D	Experiment 2	DM07999P1	0.00363582	-1.65375												no sig match	no sig match	no sig match	no sig match	CTGAACGGGTTCGATTACTTCAAAATTGCTAGTCTCGATCGCTTCTTCTG
8L:16D	Experiment 2	DM08030P2	0.0120361	10.6264												no sig match	no sig match	no sig match	no sig match	CTGGGCGGTCTATCCGGATTCGGAAATCCGAACGGGTTTGGCAGTGTTTC
8L:16D	Experiment 2	DM08081P2	0.0255981	4.9996												JAN86405	hypothetical protein	Daphnia magna	5.90613e-21	TGATTGGAGGGGGTTATGCTTCGGTCGTGTTATCAAAGATGCGGGATGAC
8L:16D	Experiment 1	DM08233P1	0.0142767	-1.66821												no sig match	no sig match	no sig match	no sig match	TGACTTTCACACACACAAAAAAGCTACGTTAACATCGAACGGTCAAAGAG
8L:16D	Experiment 1	DM08380P2	0.00284933	-3.29307												KZR99755	Uncharacterized protein APZ42_004263, partial	Daphnia magna	1.96911e-36	CGCTTCAGTTCCTGCCTTTGCCGACATTCACGAATCAAGTGACAGTTCAC
8L:16D	Experiment 2	DM08380P2	0.00012888	-2.45686												KZR99755	Uncharacterized protein APZ42_004263, partial	Daphnia magna	1.96911e-36	CGCTTCAGTTCCTGCCTTTGCCGACATTCACGAATCAAGTGACAGTTCAC
8L:16D	Experiment 2	DM08419P1	0.00422378	-5.10157	Dwil\GK16804	59	3e-06	195428189	Dwil_GK16804	76.83	XM_002062121.1	Drosophila willistoni	195428189	XM_002062121		KZS15332	Uncharacterized protein APZ42_019126, partial	Daphnia magna	4.57278e-07	GGTTGCTGCCGTTGCTGCTGCACCCCAGTTCTATCCTGGCTACTCTTCCCTTGGCTACTC
8L:16D	Experiment 2	DM08436P1	0.00435976	-1.58641	C27H5.3	55	4e-05	193204172	C27H5.3	67.44	NM_063082.3	Caenorhabditis elegans	193204172	NM_063082		KZS04831	Uncharacterized protein APZ42_032180	Daphnia magna	7.16296e-09	ACGTGGAGATCGCGGTGGTCGAGGGTTTTCTCGTGGAGGAGATCGAGGAT
8L:16D	Experiment 2	DM08443P3	0.00893626	-3.7313												JAN33875	putative Clip-domain serine protease	Daphnia magna	6.80369e-20	CGCAACGGGGAAACGCGTTGTTTCCGGCGCAACAATATTGGAAATTATTT
8L:16D	Experiment 2	DM08495P1	0.00850242	-19.1158												JAN69516	hypothetical protein	Daphnia magna	2.75439e-06	AATGGGCTTTGGCTTGGGAGCTCCTCTTCTCTCTAAAGTTAGTTACCAGC
8L:16D	Experiment 2	DM08496P1	0.00465148	-1.71478												KZS22061	Uncharacterized protein APZ42_010942	Daphnia magna	9.49616e-09	AACACTATGGGTTTGAGACAGAGCAAGCGGTCGGTTGATATTTCCGGGTC
8L:16D	Experiment 1	DM08499P2	0.0051958	2.02619												KZS16314	C-type lectin domain family 6 member A	Daphnia magna	5.05603e-19	ACAATAACATTTGTTTCCCAAAGAACCAGCAGGGCACGCTCGTATTGCCT
8L:16D	Experiment 2	DM08522P1	0.00581308	6.91986												JAN35264	putative Cuticle protein	Daphnia magna	1.8198e-08	AAGCTCCTGAATCTCAACCCCTAATGCCTTATAGCCTTCGCTTGGGACGT
8L:16D	Experiment 1	DM08528P1	0.00502666	1.64895												no sig match	no sig match	no sig match	no sig match	ATAGCCGCCTGTGTCTGATTGATCGGCCCTAGGATCAAAGTACAATTCGCGAGTGAAATC
8L:16D	Experiment 1	DM08531P2	0.00611353	1.5924												JAN37426	mRNA-decapping enzyme 1B, partial	Daphnia magna	5.24785e-26	ATTTGTTGGTTCTATGTTTAGTGTACGGTAGGGCAGCAAAAGCAAAATGC
8L:16D	Experiment 2	DM08541P1	0.00811071	-3.66921												no sig match	no sig match	no sig match	no sig match	TTCGAAGCGTCCAAACGTGTCTTTCTGTATCTCTGCATTATTGTCTTCGA
8L:16D	Experiment 1	DM08549P2	0.00685844	2.3219												no sig match	no sig match	no sig match	no sig match	TCGAAATTTGATTCAGCTAAAGTAGCAATGTCGCCAATAAACAGTTCTTG
8L:16D	Experiment 2	DM08568P3	0.0067405	-2.34649												JAN61246	hypothetical protein, partial	Daphnia magna	4.88002e-11	CATTCCAAACGGTGGATTGGTTTCTAACCCTGTTCGAAATCAAGTGGCTG
8L:16D	Experiment 2	DM08571P2	0.0475224	12.6436												JAN87430	hypothetical protein, partial	Daphnia magna	1.38754e-13	CGTCGCTTCACAAACAATAAACAACAACATGGCTTCTATCAAGATGATCG
8L:16D	Experiment 2	DM08602P1	0.0204402	1.64719												no sig match	no sig match	no sig match	no sig match	CTGGGCAGATCCAACTCCAGCAACATCCGATATTGCATTCCCTATTCCAG
8L:16D	Experiment 1	DM08656P1	0.00159738	-5.24991												no sig match	no sig match	no sig match	no sig match	TCGCCACCACATGTGCCAGAACGGAAGGAGGTGACATGGCCGACGATGGA
8L:16D	Experiment 2	DM08656P1	0.000225915	-8.58737												no sig match	no sig match	no sig match	no sig match	TCGCCACCACATGTGCCAGAACGGAAGGAGGTGACATGGCCGACGATGGA
8L:16D	Experiment 2	DM08696P1	0.00470208	-2.38688												KZS13190	putative Secreted protein	Daphnia magna	7.31642e-30	CCTAACCCATGGTGTTGGTGTCTATCCCCAATTCATCAATTCGTCGCCCT
8L:16D	Experiment 2	DM08713P3	0.0032136	-1.56507																GCCACTGATGCTGTCACCTGATTTTGCCGGCGACTTGGTTATAGCTTTTT
8L:16D	Experiment 2	DM08716P2	0.00350556	-6.559	MONBRDRAFT_26400	73	3e-10	167525187	MONBRDRAFT_26400	71.15	XM_001746877.1	Monosiga brevicollis	167525187	XM_001746877		JAN30577	hypothetical protein	Daphnia magna	1.98635e-19	GGAAATCGTATTCGACTTTAACAGGGGCTGGAGCAGCAACAGCAAACTGG
8L:16D	Experiment 1	DM08772P1	0.00296866	2.1681												KZS14878	6-phosphofructo 2-kinase/fructose 2,6-bisphosphatase long form-like protein	Daphnia magna	2.84621e-36	TTGGGTACGAGACACGCTCAAAGCCTTCGAATTTGATTCGACCACGCTAT
8L:16D	Experiment 1	DM08788P2	0.00813652	-1.91022												no sig match	no sig match	no sig match	no sig match	CAACAAAATTTCAGAGTGAAGATCAAGCAAGGGCATGTAGCATAGCTTTG
8L:16D	Experiment 2	DM08792P1	0.000878792	-1.52442												no sig match	no sig match	no sig match	no sig match	TGCGTCAAGAGAACGAAATCGATCGAGAAGACGATCGAGAAGCCGTTCTC
8L:16D	Experiment 2	DM08795P3	0.0225101	-1.5537												no sig match	no sig match	no sig match	no sig match	TCAGAACTCTTGCGAACGCGCCAAATTTCCTTTTTTAAGGCACCATCTCT
8L:16D	Experiment 1	DM08834P1	0.00708691	1.84521												JAN91997	Soldier-specific protein-1	Daphnia magna	1.45716e-39	TGCATTTCCTAGTTCGCCGTTACGGGTGCGAGACAACAGTTCTTCGGGAGCATTAAAAGA
8L:16D	Experiment 1	DM08836P1	0.014746	2.38113												EFX85987	hypothetical protein DAPPUDRAFT_313567	Daphnia pulex	5.63904e-10	CAGCCTAATGATCCGTAACCCAAGTTCTGCGTGCCAACCTGGAGGGATGTACCGGACGTT
8L:16D	Experiment 2	DM08846P3	0.0433116	3.07778												JAN45404	hypothetical protein	Daphnia magna	4.70301e-23	TGAATTAGCCGTGATCCCAATGACGGCTGACTGGTCAGCTACGGGAAATT
8L:16D	Experiment 2	DM08861P2	0.00207202	-1.56505																TAGTGGAATGAATGAAAATTTACCTTGGCTGCTTGGCTGCGAGCAATTCG
8L:16D	Experiment 2	DM08884P3	0.0169886	-6.28577												no sig match	no sig match	no sig match		CCTTGGTTGCAATCTTTGCCTGCGTGATGGCTCAGGGTTACAATGACAAC
8L:16D	Experiment 2	DM08893P3	0.00215854	-36.5407												KZS15418	Uncharacterized protein APZ42_019093	Daphnia magna	4.24883e-09	CGCGGGACACAGACAACAACTGTCTTTGCAGTTACACCCCACTTCAAATT
8L:16D	Experiment 2	DM08907P2	0.0209393	-45.2086												JAN47987	Chorion peroxidase precursor-like protein, partial	Daphnia magna	4.51845e-09	TTCCCCGTATGAACCTTCGTCCATGGCAAGAAGCTTCTAAACCGGAAACT
8L:16D	Experiment 2	DM08909P1	0.0120393	-7.21596												JAN69134	Chorion peroxidase precursor, partial	Daphnia magna	1.71577e-70	CAAACGTGCGCGGGGAATTGAATGTCACTTTGAAACAAGGCAAAGGTTCC
8L:16D	Experiment 2	DM08915P1	0.012325	-1.64846												no sig match	no sig match	no sig match	no sig match	GGCCCTACCAGTGTGCTCTACACCGTCCCGTATATAACACCTCGAATCAG
8L:16D	Experiment 2	DM08937P1	0.00119037	-1.82673												JAN78664	hypothetical protein	Daphnia magna	2.14511e-22	GGTCTTCTACCTAACGATTGGGAGATGCTAGGTTGGCATTTCGGTCCACTAGGATTTATT
8L:16D	Experiment 2	DM08940P2	0.0125804	-1.66271																TGCTATTGTTCATTCATTATTGTACGCAGTGACTTGAATTCGTTCGTTGA
8L:16D	Experiment 2	DM08944P1	0.0352132	17.2518												no sig match	no sig match	no sig match	no sig match	CACTAAACGGGTTGTGCCCATATGTTGAATTGTTTTGCAATACCGTTCGA
8L:16D	Experiment 2	DM08959P1	0.00369059	1.83715												no sig match	no sig match	no sig match	no sig match	TCGTGTGCTTGTGATTGATGTACGACGGACAACCCATTTCCTGTGAACGA
8L:16D	Experiment 2	DM09003P3	0.0232304	-22.3657												JAN84645	hypothetical protein, partial	Daphnia magna	2.67783e-06	AACATGTTGAATCTGAAACAAGAATTTGGAAAAATGTCCCAAATCATTCC
8L:16D	Experiment 2	DM09027P1	0.000680823	-1.87845												no sig match	no sig match	no sig match	no sig match	CGCCTCAAAATTTGTGATTCGTTTCCGTTTTACCGCTAAGTTGTGTAAAA
8L:16D	Experiment 2	DM09120P4	0.0300681	2.57983												KZS14674	Uncharacterized protein APZ42_020020	Daphnia magna	3.89787e-47	TCAAATTTGCACCCCAGTGAGGCCGTTTAGAATGACTTACCGGACAGACA
8L:16D	Experiment 2	DM09157P1	0.00139514	-1.7899													no sig match			GCACGAGGCCAGTTTTTGGCAATCGTTTCTTCATCATGTATCTCATGTAT
8L:16D	Experiment 2	DM09195P3	0.00439883	-1.73868												KZS07978	putative Cell growth-regulating nucleolar protein	Daphnia magna	1.00493e-34	AGCCTTGGAGAACATCCCCCACAACTGTTCTGCTACCTTTGGATCAATCT
8L:16D	Experiment 2	DM09216P3	0.00255039	-1.65809												JAN40747	Nuclear pore complex protein Nup160	Daphnia magna	3.73359e-08	ACGAGCTAAGACACGGATAATTCGAGAATAGAGCGACTGACACGTTCAGC
8L:16D	Experiment 2	DM09340P1	0.00604057	4.23421	FGFR2								222144243	NM_001144919		JAN81988	hypothetical protein	Daphnia magna	8.12681e-28	CTCGACCGAAGCATCCGGCGCCCAATTGTATCCCTATATTTGTGACATTT
8L:16D	Experiment 2	DM09397P3	0.000602235	1.82244												no sig match	no sig match	no sig match	no sig match	GCAAGTTTTGCACCATCAGGTTTTCTTGGATGCCTCCAATGAGTCTGGCT
8L:16D	Experiment 1	DM09442P1	0.0045278	-1.55358												no sig match	no sig match	no sig match	no sig match	CGGTGTACTTGTACACTGTACAGCTCTGCTTCACGTGTGTTCCAGTACACACACGTTTTA
8L:16D	Experiment 2	DM09476P2	0.00238807	-3.59216												JAN89747	F-box/LRR-repeat protein	Daphnia magna	1.06321e-18	AACGTGAGACGCCATCGCCGCTCTGTTTTTACCAAAGACGACAAACTTTG
8L:16D	Experiment 1	DM09526P2	0.00217335	-1.51537												no sig match	no sig match	no sig match	no sig match	TAGTTGCTCTCGTCATCGAATTAATATAGTCTTTACTTTGAAGTATGTAG
8L:16D	Experiment 1	DM09530P1	0.000723565	-1.64669												JAN41424	Inner nuclear membrane protein Man1	Daphnia magna	3.95783e-36	TAGCCCAATACGGAATGACTGACATACCGATCACACAGACTACCCGGGAC
8L:16D	Experiment 2	DM09546P3	0.00800704	-1.79448																CGGTTGGTGGACGTACAATCGAAGTTCTCCATCTCCCATCTCAACAACAC
8L:16D	Experiment 1	DM09584P2	0.00116966	-1.53774												KZS11711	S6 kinase-like protein	Daphnia magna	8.86301e-36	ATTTGGATGGAAACAACGTGGAGCTTGACGGAGAGTCTGATGACGACGTG
8L:16D	Experiment 1	DM09628P3	0.00268097	-1.51792	LOC100085097	54	9e-05	149431650	similar to LOC495516 protein	70.54	XM_001515436.1	Ornithorhynchus anatinus	149431650	XM_001515436		JAN86716	Serine/threonine-protein kinase pim-3	Daphnia magna	9.75253e-70	TTGGGGCCAAGTGAACGATACAAGAGTCCCGCTCGAATATTGTCTGCTTC
8L:16D	Experiment 2	DM09658P2	0.00390078	-2.13721												KZS18958	putative tRNA dimethylallyltransferase	Daphnia magna	2.55883e-35	CACGAGGGAGAGAACTGGAACGAGAAAGTCAGGGATGTCGCTTTTCGAAT
8L:16D	Experiment 1	DM09680P3	0.00845778	1.68103												no sig match	no sig match	no sig match	no sig match	TTGCCAACAGGGCAGAACTCTTGATCGCTATGGTTACATGCAACTTTGCC
8L:16D	Experiment 2	DM09694P3	0.00511281	-1.55643												no sig match	no sig match	no sig match	no sig match	CCATATAAAGGGTGGGCATTACTCGAAAATGTAAAGGAAATAACATTTCT
8L:16D	Experiment 2	DM09711P3	0.0313388	-2.92482												KZS17164	Uncharacterized protein APZ42_016766	Daphnia magna	3.4682e-06	CACTTGTGATTGTTTTGGCGCAATCTGACCGGCAAAGGACTAGAGCTGTT
8L:16D	Experiment 2	DM09716P3	0.003738	1.52284												no sig match	no sig match	no sig match	no sig match	CAAACGACGGGATGCAAATCGATTGATTAAAGACATGTAGGCTTCATGTA
8L:16D	Experiment 1	DM09758P1	0.0262911	1.80741												no sig match	no sig match	no sig match	no sig match	AGAGAGGATGAAAACATTTCATCGTTCTGCAATTGATGACAAGCAAACCT
8L:16D	Experiment 2	DM09795P1	0.00731074	-1.58888												JAN36337	Protein SDA1	Daphnia magna	1.90207e-06	CTTCTCACGAGCTCTTGCCACCTGATGTATTAGAATCGGTAGTGAGTGCG
8L:16D	Experiment 1	DM09818P1	0.00538333	2.10184																TGCAAATCAACTTCACACGACGGAGTTGTTTAATCGAACTGAAATGTGCT
8L:16D	Experiment 2	DM09860P3	0.000431835	-1.72065												no sig match	no sig match	no sig match	no sig match	ACTAGATATGGTTTGAGCAATGTATAGTTTTATCTGGCATTATCAGCAAG
8L:16D	Experiment 2	DM09931P2	0.0120924	-9.33535												JAN34579	hypothetical protein	Daphnia magna	2.79455e-27	TCCATTGAATGTGGTCTATCCACACGTGCAGGCATTCCCATCTCCGTTTG
8L:16D	Experiment 2	DM09964P3	0.000820082	-1.6372	LOC100166715	64	5e-08	193610706	similar to GA16790-PA	84.48	XM_001951541.1	Acyrthosiphon pisum	193610706	XM_001951541		KZS13078	Ribosome biogenesis protein BRX1	Daphnia magna	2.24112e-63	TTCATCAAGCGCGTCGATATCGTACTAGTCTCCTGTAGGTTGCCTGGCTG
8L:16D	Experiment 2	DM09995P1	0.0251507	2.11984												KZS04446	Uncharacterized protein APZ42_032750	Daphnia magna	1.74233e-29	CAAGGCCCTTTGACAAGCGTCTGGGAGGGTGCCACAATTTGTTTTCTATT
8L:16D	Experiment 2	DM10023P2	0.0219376	-1.55248												no sig match	no sig match	no sig match	no sig match	AAAAGAAACGAGAAGAGAAGCTTAAGTGGAAATAAGGAAAAAGGACGGCT
8L:16D	Experiment 1	DM10121P1	0.00338397	-1.60138												no sig match	no sig match	no sig match	no sig match	ACGTCGTGAAATTCCGTCCTTTTAAATAGGCAACAAGAACAAGAACAGGT
8L:16D	Experiment 1	DM10125P2	0.000695708	-1.6658												JAN90005	hypothetical protein	Daphnia magna	3.94108e-43	CTGGTTGCCGTGTTATCAGCTGGTCGTCTGTGTCACTACCGTCTTCATTT
8L:16D	Experiment 1	DM10126P1	0.00337599	-1.87558												no sig match	no sig match	no sig match	no sig match	CTATAAGTCGGGATTCATTCGTGAAGCATCACGCGCGCACCGGGAACGTA
8L:16D	Experiment 2	DM10142P2	0.0309239	1.50111												JAN72115	Serine proteinase	Daphnia magna	3.27271e-09	TATAACGAGGTAGATAATACTCTGACCGCAACAGCCATGGGATGGGGCGC
8L:16D	Experiment 2	DM10260P3	0.00280711	1.89458												no sig match	no sig match	no sig match	no sig match	ACCTTGCCAGGTGTTAATACAGACTAACAGTGAGAAAACTGTACTGCATG
8L:16D	Experiment 2	DM10312P1	0.0021994	-1.84608												no sig match	no sig match	no sig match	no sig match	CAGATGGGGAGGCGGTTAAGGAGGCCGTGAACGTTATGGAAGATGAAACA
8L:16D	Experiment 2	DM10381P1	0.00275705	-2.4984												KZR98401	Receptor expression-enhancing protein	Daphnia magna	3.8137e-41	CAACCTGATCAGCCTCCTGACTGAATGTAGTAGCAACCTGGTCAATCTCT
8L:16D	Experiment 2	DM10493P1	0.00366559	-1.80823												JAN45515	hypothetical protein	Daphnia magna	1.91488e-99	TCGACGTTGCCGTGATGCTGTTAAATTCACCTATCACAACCATCGCCCTA
8L:16D	Experiment 2	DM10494P1	0.0272394	2.24399												no sig match	no sig match	no sig match	no sig match	GTTAAGGACAGGATACGTTTCGAATATGGAGCTGGCACGCGACCGAATGT
8L:16D	Experiment 2	DM10542P3	0.00559447	-1.87045												no sig match	no sig match	no sig match	no sig match	GGTCAGAGCTACCCGTTTCCGTCCGACGTTGGAGATGTTAGGAAAACTAT
8L:16D	Experiment 1	DM10551P3	0.00020982	1.8099												KZS18717	Uncharacterized protein APZ42_015277	Daphnia magna	1.22701e-22	ATTTGCTGAAGACTGCATTGCGATCCTTATGGCTTCTTGGATGTGGGGTT
8L:16D	Experiment 2	DM10613P3	0.000513716	-1.68202												no sig match	no sig match	no sig match	no sig match	CGTGAGCGTGAAGAACGGGAACGGAAAGAACAACGTGAAAGAGAGGAGAG
8L:16D	Experiment 2	DM10630P1	0.000183963	-2.04691												JAN64873	hypothetical protein	Daphnia magna	2.78863e-64	GGTAGTTCTTCCTCTGTACAGCTGCACGGCTCAGTTTGCAACTCGTAAGGAAGCAGTGGA
8L:16D	Experiment 2	DM10646P3	0.00491555	-1.67027												no sig match	no sig match	no sig match	no sig match	TTTTGCTGCGTGCGTATGCAAGTTCAATCCTGCGGGATCCACATTTGATT
8L:16D	Experiment 1	DM10654P3	0.00542153	-2.292												JAN68934	Glutamate receptor, ionotropic kainate	Daphnia magna	1.72308e-07	AAATTGGAAAGTTAGTTCTCAACTGCAGACTGCGTTGACGTCCAGCAGCC
8L:16D	Experiment 1	DM10660P2	0.00262994	-1.68766												no sig match	no sig match	no sig match	no sig match	AGCTAATTTTTGTTTATCGAAGAAATCGGAGAGTGGTGCTTAGAAGCTTT
8L:16D	Experiment 2	DM10708P3	0.00460117	-2.2998	MYH								157118640	XM_001659142		JAN84774	hypothetical protein, partial	Daphnia magna	3.75017e-25	CGTTCGTTTTCTTCGTTTGCTGCTTCTGCTGCTGCTCCAGTCTACGATTT
8L:16D	Experiment 2	DM10751P3	0.0131118	16.2279												KZS08212	Uncharacterized protein APZ42_027870	Daphnia magna	7.47326e-59	TTATGGGTCTTTTGGCCATCTCATTCGCTGACGAAGTGAAACCGTACGGT
8L:16D	Experiment 2	DM10796P3	0.048708	2.08439												JAN72234	hypothetical protein	Daphnia magna	5.46578e-12	TGCGCATCGTACCTGACAACAAGCCCTAACTAAACAACGACGTCAATCGG
8L:16D	Experiment 2	DM10810P1	0.0123965	-4.1754	Dere\GG15059	54	2e-05	194899643	Dere_GG15059	85.11	XM_001979333.1	Drosophila erecta	194899643	XM_001979333		JAN40592	Glutamate receptor ionotropic, kainate	Daphnia magna	3.52702e-06	AACCTGTATTCATGAAGGGTAGCGAAAAGTCTACAGCCTGCTCCCGTTCATAGGACTGAC
8L:16D	Experiment 2	DM10837P2	0.012312	-1.71015												JAN40765	Fasciclin-3	Daphnia magna	4.44626e-11	CTTGTCTTTCTCGCCGTTAGCCCAAAACAAGAAACGCTCCCGGTTTTTCT
8L:16D	Experiment 1	DM10863P2	0.00464371	-1.79533												JAN71130	DNA damage-inducible transcript 4 protein, partial	Daphnia magna	1.52546e-13	ACTTTGCAGTCGCCATCATTCGCCCTTGTTCTTTCAGTACACAAAGACCG
8L:16D	Experiment 2	DM10884P2	0.000301944	-2.13066												no sig match	no sig match	no sig match	no sig match	CCCAGCAAACACTTCGGAAAATGGAAAAAGTTCGGAAGATGTGATTGACA
8L:16D	Experiment 2	DM10885P3	0.000732712	-1.7567												no sig match	no sig match	no sig match	no sig match	ATATGGCTGATGCTGCATCACCTAAGAAACGCGGACGTCCTGCAAAGAAA
8L:16D	Experiment 2	DM11070P3	0.0238814	2.17754	LOC100164100	82	2e-13	193664519	similar to AGAP003788-PA	69.73	XM_001947823.1	Acyrthosiphon pisum	193664519	XM_001947823		KZS15906	Glucose dehydrogenase, partial	Daphnia magna	1.51353e-62	GATTGGCAATATCAAACGGAAACGATGGACGGCCAAGCTTGTCTCGGTTT
8L:16D	Experiment 2	DM11091P1	0.0098416	-2.45808												no sig match	no sig match	no sig match	no sig match	TGCAGCTCCCACTAAACAGGGTACCCAAGAAGGTGGAGTCTTCTTCAGAG
8L:16D	Experiment 2	DM11101P1	0.00125887	-1.58204												KZS08414	Uncharacterized protein APZ42_027602	Daphnia magna	6.40323e-20	GTAACATTTGCAGTTCGTTGCTGTGGGTTTGCCGTTGAAAGATTCTGTCAGCAATTGATT
8L:16D	Experiment 2	DM11175P1	0.0010972	-1.74982												JAN54804	RRP15 protein	Daphnia magna	8.41808e-11	GCGCGTCGGATGATGGTGATTCCTACACAAAAGGAAGCAATTCTGATTCT
8L:16D	Experiment 2	DM11222P3	0.00961076	-28.074												JAN30963	hypothetical protein, partial	Daphnia magna	5.77771e-51	GGAGGTGACTGTCCAGCAACCCGAATACAAGTACAAGAGCTATCCAGTGC
8L:16D	Experiment 1	DM11242P3	0.0150414	1.51393												JAN83088	5-aminolevulinate synthase, nonspecific, mitochondrial	Daphnia magna	8.2604e-07	TGTTTTACGTGATGCCGAAAGTTTCCCATTCGCTAAAGAATACTCGTGGG
8L:16D	Experiment 2	DM11268P4	0.002794	-66.6566												KZS19863	Uncharacterized protein APZ42_013685	Daphnia magna	6.59232e-15	GTTCTGGACTTGGTTGTTGCAATTTCCTTGTCACGTGGAGCGGCAATTGC
8L:16D	Experiment 2	DM11280P1	0.00424248	-1.53002												JAN91947	Transformer-2 sex-determining protein, partial	Daphnia magna	8.57212e-20	ATTACCGCCACCATAAGGATAGTGTACGAAGCAGATCACCTGGGCATCGCCATCAATCAC
8L:16D	Experiment 1	DM11288P2	0.00249591	1.67384												EFX71031	hypothetical protein DAPPUDRAFT_60686	Daphnia pulex	4.4567e-24	TCGCGGAGTGCGAAAACTCAGCAAGCCTTTTTAGAGGAAACATCTTGTGG
8L:16D	Experiment 2	DM11318P1	0.0020533	-1.78844												KZS18609	Zinc finger cchc domain containing-like protein	Daphnia magna	4.464e-41	ATACTCCTGGAAATGCTAGCACCCCACAAGCAGGAAAGCTTTCACAACCCAGTCCAGTTC
8L:16D	Experiment 2	DM11319P2	0.0077101	-1.60585												KZS19758	mRNA turnover protein 4	Daphnia magna	7.54427e-19	GGGAAATGTCCTGACTCCAGAAGAAGCCAGGCTTTTGAAATTGCTGTGCA
8L:16D	Experiment 1	DM11328P1	0.0123398	2.2702												KZS18000	Uncharacterized protein APZ42_016005	Daphnia magna	1.49779e-43	ATCAGTGATCGGTTTCCGCGATGTCACCCTGGATCGTGTCGCCAAAATTGATTACGAAGA
8L:16D	Experiment 2	DM11352P3	0.00193529	-1.68256												no sig match	no sig match	no sig match	no sig match	AAGGATCTGGCAAGAAAGCCAGTGGAGCCGCAGGAGCGTCTGCTGCGAAG
8L:16D	Experiment 2	DM11374P2	0.0143977	1.61478												JAN93028	hypothetical protein	Daphnia magna	4.33471e-24	GAACATCAGCAGCAGCAGCCAAAAGGTTCCCTCATCTATATACACATATT
8L:16D	Experiment 2	DM11416P1	0.0382341	5.04859	NEMVEDRAFT_v1g94512	61	1e-06	156394211	NEMVEDRAFT_v1g94512	71.54	XM_001636670.1	Nematostella vectensis	156394211	XM_001636670		JAN41366	hypothetical protein	Daphnia magna	5.94525e-71	AAAAGGATTCCACGAGAATTATTCGTTAAAGAATCAACAGCTCAGTTTTC
8L:16D	Experiment 2	DM11450P3	0.00739581	-21.399	Tc00.1047053507699.149	55	4e-05	71654778	Tc00.1047053507699.149	82.14	XM_810909.1	Trypanosoma cruzi	71654778	XM_810909		KZS21402	Uncharacterized protein APZ42_011365	Daphnia magna	2.63564e-56	CCGGAACGACTGCTACTACAGCATCCTCAACAACAGCACCTCCTTTTGAA
8L:16D	Experiment 2	DM11479P1	0.00131843	-3.2502												KZS14543	Caveolin-1	Daphnia magna	1.00266e-06	CGTTCTCGACCGTGACGAGAAGCACATCAACGACACCATCAACTTGAACT
8L:16D	Experiment 2	DM11491P1	0.0371224	1.50553												KZS20473	Uncharacterized protein APZ42_012851	Daphnia magna	9.05241e-13	TGGAAATTCGGTGGATGGAACGAGAAATGGGTCCGTCATGAATCCGTTCA
8L:16D	Experiment 2	DM11500P2	0.00379925	-3.09631												JAN90603	putative Vitelline membrane outer layer protein	Daphnia magna	4.94405e-35	TGGGTTCAACGACTGTCATGGCTGTTGCTCTGGTAATACTCTGTTGCTCG
8L:16D	Experiment 1	DM11516P1	0.0118505	1.70686												JAN68984	Coronin-7	Daphnia magna	3.93813e-12	ACATTCCACCGAAACGGATGGATCTCAAACCAAACGATATGGAAACGCTT
8L:16D	Experiment 2	DM11537P1	0.000913288	-4.1279												no sig match	no sig match	no sig match	no sig match	CCTGTTTTTGTATATCACTGGGTCTTTCCCGAACACGTTGATCTTGTGGG
8L:16D	Experiment 2	DM11545P1	0.036079	6.06036												JAN74529	hypothetical protein, partial	Daphnia magna	2.87599e-78	TTTTCCTCCTCCGTTGACAGCGCGCTCCTTTCTCATGGCACGTTTGATACGTTCTGGCAC
8L:16D	Experiment 2	DM11556P1	0.00591523	-1.5294	Man1b1								118099084	XM_415569		no sig match	no sig match	no sig match	no sig match	AACCAAGATACCCTTGGAGGGAAAAATGATGGACTGCTGCCGATGTCTGT
8L:16D	Experiment 2	DM11567P2	0.00374021	-1.5074												KZS09681	Peptidyl-prolyl cis-trans isomerase E	Daphnia magna	1.19625e-21	GATGAAGCTGACGAATCAGTGGTTAGAGCTGCCTTTATCCCTTTCGGAGAAATTGTTAAT
8L:16D	Experiment 2	DM11599P1	0.00626858	-1.50213												JAN33142	ATP-dependent RNA helicase DDX42	Daphnia magna	2.86064e-52	TTTCGGGTTTTAGTGTGGGCCCAAGACCTAGAGCGAATCTGAACAAAGCT
8L:16D	Experiment 2	DM11603P2	0.000405182	-1.58684												KZS09197	putative Splicing factor	Daphnia magna	1.43876e-23	CGAAGCCGCGATCGTCGTCGCCGTAGCCGTTCTCGTTCACGTTCAAGGAA
8L:16D	Experiment 1	DM11802P2	0.000919735	-1.55366																ATGCACGAAGAGTTTCCATCTGTTCTCGAAGGGTATTATAGCCTCGGTGA
8L:16D	Experiment 2	DM11850P1	0.00183047	-1.6406																TCTGATTCCTCATTCTTTTCTTGGTTTACTGACTCTAATCATTCCAGCCT
8L:16D	Experiment 1	DM11942P1	0.00673573	-1.83426	Dana\GF15102	55	2e-05	194758921	Dana_GF15102	69.05	XM_001961669.1	Drosophila ananassae	194758921	XM_001961669		KZS03713	Protein bicaudal D	Daphnia magna	9.55463e-39	TTAACAGTGAATCTATGTTCAACTTGAGCAATTTAGCTTACAGCATTAAAGGACTTTCCG
8L:16D	Experiment 2	DM11972P3	0.00158268	-1.6552	LOC100209640	68	4e-09	221112606	similar to predicted protein	88.89	XM_002154218.1	Hydra magnipapillata	221112606	XM_002154218		JAN37579	ATP-binding cassette sub-family G member	Daphnia magna	5.14964e-74	TCATCAAGGAGAGTTTTTGGCTATCATGGGGGCTAGTGGAGCTGGCAAAA
8L:16D	Experiment 1	DM12027P2	0.00459308	-3.36989												JAN30115	Cytochrome P450 305a1	Daphnia magna	1.82845e-49	GACGGCTAATGAACTCATCTTCAGATCGGGTAATGTCGTTCGAGGCAGCA
8L:16D	Experiment 2	DM12027P2	0.00130592	-3.22038												JAN30115	Cytochrome P450 305a1	Daphnia magna	1.82845e-49	GACGGCTAATGAACTCATCTTCAGATCGGGTAATGTCGTTCGAGGCAGCA
8L:16D	Experiment 2	DM12033P3	0.000778475	-1.8363												KZR98424	Cation-transporting ATPase, partial	Daphnia magna	1.61884e-11	TACGTGGATGGAGGTATTTTGGCGGCGAAGCGTAACCAATGGTGAAAAAG
8L:16D	Experiment 2	DM12045P3	0.00113211	-1.76882												JAN81488	Ribosomal L1 domain-containing protein	Daphnia magna	3.24118e-19	CCAAAAGACAAAAAGTGGGCAGCTTTTTGAAGATGACCCACATCCTATCA
8L:16D	Experiment 1	DM12048P1	0.0105865	-1.70364																TCTTCTTGTCGCCCTTTGCGTGGTCTACTTGCCAGGAGCCTTTTCGACGCCCGTAGAATA
8L:16D	Experiment 2	DM12048P1	0.0101997	-1.91911																TCTTCTTGTCGCCCTTTGCGTGGTCTACTTGCCAGGAGCCTTTTCGACGCCCGTAGAATA
8L:16D	Experiment 1	DM12052P3	0.000874672	-1.66957												JAN33174	Btb/poz domain-containing protein	Daphnia magna	2.10786e-22	GAGAAAATGGACAGTCGTTTGTGGAAACCGCCAACCTACGTGGCAGAAAA
8L:16D	Experiment 1	DM12055P1	0.0145735	-1.51891												JAN91085	hypothetical protein	Daphnia magna	2.19581e-07	AAGCGTTCGATGGATTGAAAATCGATCCCCCTCAACATCCATTGGTAGAT
8L:16D	Experiment 2	DM12083P3	0.0100292	-1.75949												no sig match	no sig match	no sig match	no sig match	CGCAGAATGGCGTTCCTACTGCTGGATTGACGACGGGGGAATTCGTGAAC
8L:16D	Experiment 1	DM12157P2	0.00137789	1.57531												JAN44014	Dual specificity protein phosphatase CDC14A	Daphnia magna	2.64751e-43	AGAACTGTGACGATATCGTCCTGCATAGAAGCAACAAGGCAGCCGTCAAG
8L:16D	Experiment 2	DM12170P3	0.0358683	8.39757												JAN29760	hypothetical protein, partial	Daphnia magna	4.23777e-27	TTCACGGGTGACATGGAATCACTTCGGCAAATGATGACCATGTCGTTCAT
8L:16D	Experiment 2	DM12268P3	0.0441393	-1.57278												JAN65886	hypothetical protein	Daphnia magna	3.21983e-61	TCCATCAGGCGGAACTCTAGAGCGGATTGGATTGAAGAAACACAAAACCG
8L:16D	Experiment 2	DM12278P1	0.00354137	1.95981												KZS04412	Uncharacterized protein APZ42_032706	Daphnia magna	4.36607e-31	GTGTTACAGTTTTCGGACAACGACCTCACCTAGAATTAATGCTTCCGGATTTCCCCATCG
8L:16D	Experiment 2	DM12295P3	0.00768644	10.236	nb001	57	1e-05	221122117	hypothetical protein LOC100210783	69.63	XM_002158539.1	Hydra magnipapillata	221122117	XM_002158539		no sig match	no sig match	no sig match	no sig match	AAGCACCAGCTCAATCATCGTTTCAGTCATCACAGTCCAACTACGGACGA
8L:16D	Experiment 2	DM12303P2	0.0496016	8.50457												JAN80881	Collagen alpha-1(XXIV) chain	Daphnia magna	1.42286e-52	ATGGGCATCCTTGAATCCTTACGGTTCAGATCCGGATGCTTATCCGGTTG
8L:16D	Experiment 1	DM12306P2	0.00334278	2.16929												JAN51233	putative 4-coumarate--CoA ligase, partial	Daphnia magna	2.05447e-11	CGACGGCCATGCACATTGTCCCCCCTCTTGCGTCCCTTCTTCTCCAATAT
8L:16D	Experiment 2	DM12327P1	0.000834806	-1.94237	POPTRDRAFT_588910								224112614	XM_002332701		JAN64873	hypothetical protein	Daphnia magna	1.14744e-15	TAGGAATGCGAGGAGACAGAGGAGGTTTCCGGAGCTCAAGTGGAAGTTTC
8L:16D	Experiment 2	DM12385P1	0.0290696	-3.3169												JAN87753	NipSnapA, partial	Daphnia magna	1.21784e-34	TGCTCCCGCATAACTGCCATTGGAAACATGTTGGCAAGAAACACGAATCT
8L:16D	Experiment 2	DM12504P2	0.007241	2.4662												KZS03672	Sulfotransferase family cytosolic 1B member, partial	Daphnia magna	3.30806e-18	AAGAACACTTACCAAACGTGAATGGATTTGTAAGAAGCGAACCCGGGGGG
8L:16D	Experiment 2	DM12537P1	0.0296743	10.7352												KZS03018	Uncharacterized protein APZ42_034443	Daphnia magna	1.01913e-32	CAGAAGCAGCAACGAGAAGAGGAAGAACGGCTTTTAGCCGAAGAGAGTCC
8L:16D	Experiment 2	DM12607P4	0.0311495	1.81383	CpipJ_CPIJ007618	59	2e-06	170042255	CpipJ_CPIJ007618	71.96	XM_001848796.1	Culex quinquefasciatus	170042255	XM_001848796		KZS07570	Glucose dehydrogenase	Daphnia magna	2.95319e-52	TCGGAGCTGGATCAGCAGGTGCAGTAATAGCTAACCGGCTAACTGAAATT
8L:16D	Experiment 2	DM12614P2	0.0105932	-3.73859												KZS11503	Metalloendopeptidase-like protein	Daphnia magna	7.89447e-21	TGGGCGGAAAACGATAACCAGCTGGACCGAAACGAAGTCGTGTTTGAAGC
8L:16D	Experiment 1	DM12656P1	0.00142441	2.02891												no sig match	no sig match	no sig match	no sig match	GTTTTCACGGGAAGCACAGAAACAGGCAAAATTGTGATGCGAGCTTGTGC
8L:16D	Experiment 2	DM12677P2	0.00217263	1.65367												no sig match	no sig match	no sig match	no sig match	ACGTGGTCGATGTGCCTACGTGATGTTTTTCAAAACGTTGTATCCGCCAA
8L:16D	Experiment 2	DM12683P3	0.044604	-4.04053												JAN34689	hypothetical protein	Daphnia magna	2.75127e-17	ACGGCGAATGCGACACAGACCGCTCAATGAAGGAATTGCTTGAAGAAATC
8L:16D	Experiment 2	DM12692P4	0.0323138	8.64458												JAN69276	hypothetical protein	Daphnia magna	4.62243e-34	TTTGGAGCACGTCTATTCCAGCACATCATTATACCCACGTATGGCGCAGT
8L:16D	Experiment 1	DM12702P2	0.0270537	1.63829												KZS13623	Uncharacterized protein APZ42_021001	Daphnia magna	1.03311e-80	CCAATCGATGAGCTTGAAATGCCTAGCATTGGTAATGGTCAGCTGGCCAC
8L:16D	Experiment 2	DM12745P2	0.00512071	-1.73527												KZS07978	putative Cell growth-regulating nucleolar protein	Daphnia magna	7.32523e-13	CGCACACGCTAGACTCGAACAATATGCTATCGATAGGAAAGAAAACTGGA
8L:16D	Experiment 1	DM12834P1	0.0309909	1.60357												JAN34915	Secreted protein	Daphnia magna	1.44162e-12	CGAAAGCATGACACCTGGCCATGGATACGATGCTCAAAGCAATTCGTCTC
8L:16D	Experiment 2	DM12885P2	0.00397799	-6.02569												JAN64809	putative Cuticle protein	Daphnia magna	4.18694e-46	CAGCTGCTGCTCCTTACGAAGAACCAGCAGAGTACAAACCTCCAGCTTAC
8L:16D	Experiment 1	DM12915P1	0.00021342	-2.08316												no sig match	no sig match	no sig match	no sig match	AGGGGCTGGAGGGGCATGTATTACAGTCTGTTTCTTTCGCACGACATACTTTTTTTTTTT
8L:16D	Experiment 2	DM13043P2	0.0371342	2.59742												no sig match	no sig match	no sig match	no sig match	ACATGTTGGTTCTCGGCAGGCATTCCAAGAACAGGAACGATGATAATGTT
8L:16D	Experiment 2	DM13190P2	0.0012179	-1.58594	Fib	63	3e-08	195488998	Dyak_GE11610	81.82	XM_002092515.1	Drosophila yakuba	195488998	XM_002092515		JAN90346	rRNA 2'-O-methyltransferase fibrillarin	Daphnia magna	1.26932e-06	TTACTGGTGGTCTGTATATGCCAACCACCACGGCATGATCGCGCTCATAT
8L:16D	Experiment 2	DM13192P4	0.000181722	-1.66584												KZS20538	histone H3 type-like protein	Daphnia magna	3.12645e-10	TGCCTTCTTTTGAAGCTGCGTAACCACTCCAGATTTTGGTGTTTGCTGCT
8L:16D	Experiment 2	DM13208P3	0.0313447	-3.82084												no sig match	no sig match	no sig match	no sig match	TGGCCAACAAGAGGTAAAGAATGGCAGCTCCTCCCATACCCCATTTACTT
8L:16D	Experiment 1	DM13274P1	0.0394589	-2.48226												JAN48726	ATP-binding cassette sub-family D member	Daphnia magna	2.90953e-19	GCAAGGTCGCTGAGATATTTTCAATAGCTATATATAAAGGATTGAACTAA
8L:16D	Experiment 2	DM13362P2	0.0127303	-1.80401																AACATTTCTACAGCTTCTTCAATTCACGACGAAGTATTTTCCCAGTAGCT
8L:16D	Experiment 2	DM13422P1	0.00371782	-3.94364												KZS18442	UDP-glucuronosyltransferase	Daphnia magna	1.15464e-34	ATTTCTCGATCCGAGTTGCAAAGCCGCTGCACCTTTGTTGCGAAGTACGTATTCCGTCCA
8L:16D	Experiment 1	DM13474P3	0.000196584	3.3921												KZS14839	C1q adipose specific-like protein	Daphnia magna	1.32931e-87	GCGGTGCCGTAAAAACGCCTTTGGATGAATCCATAGCATTTCCGACGTTG
8L:16D	Experiment 1	DM13541P3	0.0176242	-1.59124												KZS12113	Uncharacterized protein APZ42_023033	Daphnia magna	1.34808e-72	GCAACCACTCTTCAAGCAGAACGGCACAAATAGCGACGTGGTTTCCTATG
8L:16D	Experiment 2	DM13628P1	0.0343145	-2.42628												no sig match	no sig match	no sig match	no sig match	GGACGCTCGCGATTTCCCGACAAAAAGAATGTTGAATTCATCGTCTCGAT
8L:16D	Experiment 2	DM13674P1	0.018261	-1.80899												no sig match	no sig match	no sig match	no sig match	GTTATGTTTGGTTTGTAAGCATGCGTGTGCGTTATCATGGCAAAAGGCAA
8L:16D	Experiment 1	DM13721P2	0.0081275	1.63864												JAN58027	Brain chitinase and chia	Daphnia magna	5.23327e-32	CAGTAGCGTGATACCAATCAACGAAGCCTTCACTGCCATTCCAATGATGA
8L:16D	Experiment 2	DM13783P3	0.0193223	-6.10567												KZS21402	Uncharacterized protein APZ42_011365	Daphnia magna	1.35217e-29	TCATTGCCACTACATTGGAAGGTACGCAGCCACCATAACTGAGAGTGACG
8L:16D	Experiment 2	DM13817P3	0.0459217	1.75278												KZS13203	Uncharacterized protein APZ42_021636	Daphnia magna	3.54063e-61	CCAAACCTGTGCGCTCCAAAAGCGCTGGGTTCTATGTATTGGATGTTGTT
8L:16D	Experiment 2	DM13879P3	0.00153642	-4.04729												JAN61925	Hydrogen peroxide stress regulator	Daphnia magna	1.25658e-102	GCTTGACTGACGAATGCTGATGTGTCATACGAGGCCGGTGTATGGTATCG
8L:16D	Experiment 2	DM13894P4	0.00426314	-1.70939												JAN68450	hypothetical protein	Daphnia magna	1.90284e-56	TAAATATTTCCAAATCTGCCATTGCAGAATTTACAGAAGAGTTGGATTCT
8L:16D	Experiment 2	DM13913P1	0.037254	2.56444												no sig match	no sig match	no sig match	no sig match	AGGAAAGTCCAAGAAAGTTCCAAGATCTTTATGGCGTCAAGATCTTTCGAGAGTCACGTA
8L:16D	Experiment 2	DM13958P3	0.041305	5.0188																ACTATAGTACTTAATAACTCTATGCTGTGGAAAACTGAGTAAAGCGTGCG
8L:16D	Experiment 2	DM14132P3	0.00341387	-2.201												no sig match	no sig match	no sig match	no sig match	CAAACTTCTTGAAATGTTATGTGAGTATCACAGTAGCCGGCGGCAGCAGT
8L:16D	Experiment 2	DM14133P3	0.00136317	-1.63355												JAN57893	hypothetical protein, partial	Daphnia magna	2.00639e-49	GCTCGGGTTCACCCAACTTCGGATATTCGTGCAAGAATTCTAAGCATGCG
8L:16D	Experiment 1	DM14137P3	2.15945e-06	-11.7729												KZS06151	Uncharacterized protein APZ42_030656	Daphnia magna	3.79111e-31	TGACCGCTGATTTTTCTACAAACATTTCGCCACCACATGTGCCAGAACGG
8L:16D	Experiment 2	DM14137P3	0.000215315	-8.13861												KZS06151	Uncharacterized protein APZ42_030656	Daphnia magna	3.79111e-31	TGACCGCTGATTTTTCTACAAACATTTCGCCACCACATGTGCCAGAACGG
8L:16D	Experiment 2	DM14146P1	0.000772157	-2.71015												JAN77793	Cell division cycle 5 protein	Daphnia magna	1.3927e-40	AGCTAGGCTAGCTTCGAAACATTTGTCTTGCAGGAGCTGGAACCGTTTCT
8L:16D	Experiment 2	DM14211P1	0.000223487	-3.45373												JAN84337	hypothetical protein	Daphnia magna	7.68171e-52	GATTTTTCCAAGTCGACTATTCGAAAGTGAGCTGTCGACTGAGCTCCCTCCACCTTTTCT
8L:16D	Experiment 2	DM14224P3	0.000126977	-1.66335												KZS07665	Uncharacterized protein APZ42_028776	Daphnia magna	8.83334e-60	CTGCTATCCTTGTTGCTTGCATCACTCGAAGCTGTTTTCGCAGGAGCATC
8L:16D	Experiment 2	DM14231P2	0.0140831	-7.19963																AGCAGTTGACGACTACTGCCACAGACTAAGAGGGTAAAGAACACACCCGT
8L:16D	Experiment 2	DM14266P1	0.0420409	2.21194												no sig match	no sig match	no sig match	no sig match	AGCTGGCATCCTTACATCAGTCAACGATGGGTCATGTTGCGTGCTGTGCG
8L:16D	Experiment 2	DM14324P1	0.0139414	-3.96776	Dgri\GH20921	181	5e-43	195023682	Dgri_GH20921	74.54	XM_001985696.1	Drosophila grimshawi	195023682	XM_001985696		JAN81730	hypothetical protein	Daphnia magna	3.4977e-10	AAGAGATTCATCAGGAGTTTGAGTCCTGAAAGTGGAATGGCGTCCGTCGG
8L:16D	Experiment 1	DM14561P1	0.0192035	-1.79054												no sig match	no sig match	no sig match	no sig match	TCTAAAATTTGAATTGCTTTGGTTTAAGTAATAATATAAGTAAATCTGCT
8L:16D	Experiment 2	DM14570P2	0.0118901	-2.63945												no sig match	no sig match	no sig match	no sig match	CAGTGAAGTTTCACGACGATGACGACGAAACGGGTTGTGAGGAGTCTGAC
8L:16D	Experiment 2	DM14578P1	0.0432721	-4.40772																TTTTGTACTTCGTGTTCACCGAGTTCCATGACCATATATTATTCACCGCT
8L:16D	Experiment 2	DM14584P3	0.0084984	4.39956												JAN86953	Fatty acyl-CoA reductase	Daphnia magna	3.44967e-43	AGCAGAAACCTCCTGCATCCTAGGATGTAATTGGTAACGTAGCTTTCCCA
8L:16D	Experiment 2	DM14620P1	0.00374057	-1.72786												JAN60363	putative Kunitz-type protease inhibitor 2/sw	Daphnia magna	9.29136e-21	ACGGAAGAGAAGCCGCCTGTTCCGTGGATACTATGGAAGTGCGAATTCTA
8L:16D	Experiment 2	DM14623P1	9.70447e-05	-2.65162												JAN49787	RNA polymerase II-associated protein	Daphnia magna	5.54006e-122	GTGACCGCACTAATTCGCTTGACTCGAGATAAGCCGGTCAACCATGGAAGAATAGGTTCC
8L:16D	Experiment 1	DM14650P3	0.011451	-2.68635												no sig match	no sig match	no sig match	no sig match	AAGACGAAGATGGTGTTCAATCGAAATAACGAAGTGTCCAAGAGAAGTCA
8L:16D	Experiment 2	DM14672P4	0.0455672	-3.13835												JAN86342	Cytochrome c oxidase polypeptide viii, partial	Daphnia magna	3.76571e-16	TTATTCATCAGCAGCTCCTCCTCGATATTCGGCAATATGCGTCAGCACCC
8L:16D	Experiment 2	DM14719P3	0.000132495	-2.66406												JAN33436	Class B secretin G-protein coupled receptor GPRmth5	Daphnia magna	5.562e-09	CGATTGGATTGACTTTCAAATTCGGCCGTGGTACTACTAGGCGTGGCGAT
8L:16D	Experiment 1	DM14743P1	0.00356974	-1.52487												KZS21212	putative CDP-diacylglycerol--inositol 3-phosphatidyltransferase	Daphnia magna	3.32056e-37	CACACCATAACTCCACCAAAGCACAAAGAATCCTCCCAGACAGTAAAATT
8L:16D	Experiment 2	DM14755P1	0.00521709	-1.5206																TCGGGTCTTGCGTTATCAGTACACATACTTTATGCTCAGATGCAGGGGAACAATACCTGT
8L:16D	Experiment 1	DM14774P1	0.00892822	1.90829												KZS13885	putative RecQ-mediated instability protein 2	Daphnia magna	1.4726e-07	TGGGTACAACCCATTGCTCATATTGGTTTTCTCCACGAGAAAAATCCGTT
8L:16D	Experiment 2	DM14858P3	0.00853858	1.73011												no sig match	no sig match	no sig match	no sig match	TTGGATCCAATGGGTGAACGACATAGCCATAATTTGCATAGTCTTTGACT
8L:16D	Experiment 2	DM15087P4	0.0335426	6.30688												JAN70258	hypothetical protein	Daphnia magna	9.51785e-24	TGTTAAATAACGAATGAGCTGGCTGTTGGACGGCGGTCTTTCGTCAGTGT
8L:16D	Experiment 2	DM15163P2	0.017949	11.4932																ACAGCTTGTTCCTCATTGCCCGAGTTTGAATTATTCGGTTCGTTAGGCAT
8L:16D	Experiment 2	DM15244P1	0.00147221	-1.88783												KZS08421	Extra macrochaetae-like protein	Daphnia magna	7.58175e-24	GGTGATGAATCCGACGCTTCTCCAAAAACGATGATGAGGTAGGCGCAGTA
8L:16D	Experiment 1	DM15253P2	0.00021823	-2.86483												JAN53053	hypothetical protein	Daphnia magna	3.53635e-44	TAACGCAATTGTAGACGGCGGCGTACGTGACATAATCAGTGTCAAGGACG
8L:16D	Experiment 2	DM15253P2	5.26222e-07	-3.49718												JAN53053	hypothetical protein	Daphnia magna	3.53635e-44	TAACGCAATTGTAGACGGCGGCGTACGTGACATAATCAGTGTCAAGGACG
8L:16D	Experiment 2	DM15344P1	0.0051885	-1.53455												no sig match	no sig match	no sig match	no sig match	CTATTGCACCAGGTGTTTAAACCCATCAGCGATTTACTTGAAGACTTGTA
12L:12D	Experiment 2	DM00015P2	0.00150964	-1.55203	TRIADDRAFT_63201	363		195996762	TRIADDRAFT_63201	76.51	XM_002108214.1	Trichoplax adhaerens	195996762	XM_002108214		JAN50171	Vacuolar protein sorting-associated protein 4B	Daphnia magna	5.21618e-129	CTTGTACGCAATTTGTTTGAGCTGGCTCGAGCTCACAAGCCATCAATCGT
12L:12D	Experiment 1	DM00020P3	0.00596336	-1.78992	Tb927.3.1050	865		72386550	Tb927.3.1050	99.59	XM_838607.1	Trypanosoma brucei	72386550	XM_838607						GAACGCCCGCAAGCCAACATGTTAGTTGAAGCATCAGGGCGATTAGCAGC
12L:12D	Experiment 2	DM00042P4	0.000182492	-1.69158	Dmoj\GI22153	192		195113092	Adenylosuccinate synthetase	75.71	XM_002001067.1	Drosophila mojavensis	195113092	XM_002001067		JAN57372	Adenylosuccinate synthetase isozyme 1 C	Daphnia magna	5.77205e-127	TCAACGCATGCTACCTGACCTGAACGTAGATATTGAGGCCGAGCTAGAAA
12L:12D	Experiment 2	DM00044P3	4.18766e-05	-1.62056	LOC410026	309		110757059	similar to Rpt3 CG16916-PA	77.19	XM_393513.3	Apis mellifera	110757059	XM_393513		JAN50311	26S protease regulatory subunit 6B	Daphnia magna	2.69259e-92	TCCAAGAGGTGTTTTGATGTATGGGCCCCCAGGATGTGGGAAAACTATGT
12L:12D	Experiment 2	DM00074P4	0.000473152	-1.74657	Tbp-1	502		281362381	Tat-binding protein-1	79.17	NM_079740.3	Drosophila melanogaster	281362381	NM_079740		JAN33367	26S protease regulatory subunit 6A	Daphnia magna	9.88758e-140	GTGATGGTGCCAAGTTGGTACGAGACGCATTCGCGTTGGCTAAAGAAAAA
12L:12D	Experiment 2	DM00085P3	0.000439102	-1.79053	Dmoj\GI19578	138	4e-30	195119978	Dmoj_GI19578	78.31	XM_002004470.1	Drosophila mojavensis	195119978	XM_002004470		JAN83035	Cysteine dioxygenase type	Daphnia magna	1.72836e-104	GACGGGAAAAAAGGCTGAAGCTAAAGTGACGTTTTGGAGCCGATATGGCG
12L:12D	Experiment 2	DM00100P3	0.00018695	1.77705	Dvir\GJ16511	84	2e-13	195397054	Dvir_GJ16511	83.72	XM_002057108.1	Drosophila virilis	195397054	XM_002057108		BAB64346	homeotic protein	Daphnia magna	1.3977e-143	TCAGCAGCAGCAACAACAACAGCATTTACTGAACCATCAGCAGTACCTCA
12L:12D	Experiment 2	DM00120P2	6.95796e-05	10.0047												JAN40798	Copper-zinc cu-zn superoxide dismutase-like protein, partial	Daphnia magna	9.16067e-63	GACATTCTCGGGTGTGCCTTCTCGCACCGACATCAGCCTGATTTCCTCGT
12L:12D	Experiment 2	DM00149P2	0.00328631	-1.59587	PHF5A	185	9.8e-45	170583172	Bm1_25020	80.5	XM_001896429.1	Brugia malayi	170583172	XM_001896429		JAN62393	PHD finger domain-containing protein 5A	Daphnia magna	1.29021e-46	ACAACCAGGCGTTGCTATCGGTCGTTTATGCGAAAAGTGTGATGGCAAAT
12L:12D	Experiment 2	DM00156P3	0.000264702	-1.50797	LOC100027432	159	9e-37	126323363	hypothetical protein LOC100027432	74.69	XM_001377686.1	Monodelphis domestica	126323363	XM_001377686		KZS03609	Phenylalanine--tRNA ligase alpha subunit	Daphnia magna	5.22255e-60	CCTCGCATGGGGCCTTAGTTTAGAAAGGCCCACGATGATTAAGTATGGCT
12L:12D	Experiment 2	DM00167P2	0.010452	1.50892	LOC100123445	168	2e-39	156548213	similar to CG3937-PD	71.17	XM_001607040.1	Nasonia vitripennis	156548213	XM_001607040		KZS18592	Filamin-B	Daphnia magna	2.57844e-74	GTTTACATCAGCCCGGAACAGGGTGACGCACACAAAATTGAAATCGGACA
12L:12D	Experiment 2	DM00170P1	5.35246e-05	-1.57775	PSMC4	205		157115653	AaeL_AAEL007297	77.52	XM_001652594.1	Aedes aegypti	157115653	XM_001652594		JAN34120	26S protease regulatory subunit 6B	Daphnia magna	4.43025e-57	GTTGACCAAAGCAGTGGCACATCATACAACAGCGGCCTTCATCCGTGTGG
12L:12D	Experiment 1	DM00185P2	0.00533026	-1.57812	LOC100166623	143	5e-32	193700032	similar to mammalian FE65 Homolog family member (feh-1)	75.12	XM_001944414.1	Acyrthosiphon pisum	193700032	XM_001944414		KZS21425	Amyloid beta A4 precursor protein-binding family B member	Daphnia magna	1.0508e-62	AAAAAGATTATGATCGAGCGTAATCTGCAGCACGGCTTCGGCAAACCTGC
12L:12D	Experiment 2	DM00193P4	0.000889092	-1.50581	Dana\GF20965	156	6e-36	194763746	Dana_GF20965	76.47	XM_001963958.1	Drosophila ananassae	194763746	XM_001963958		KZS00869	SWI/SNF-related matrix-associated actin-dependent regulator of chromatin subfamily D member	Daphnia magna	8.92464e-39	TCTGTATGGCCCTGATAACCATCTAGTGGAGTGGCATCGAACTTCCACGA
12L:12D	Experiment 2	DM00194P2	0.000269844	-1.62695	LOC100165753	181	2e-43	193624717	similar to septin	76	XM_001949066.1	Acyrthosiphon pisum	193624717	XM_001949066		KZS09614	Septin-1	Daphnia magna	1.01198e-72	CGACAGTATCCATGGGGGGTAGTTGAAGTTGAAAATCCCGAACACTGCGA
12L:12D	Experiment 2	DM00202P4	1.06957e-05	-2.11868	hoip	194		110764862	similar to Nhp2 non-histone chromosome protein 2-like 1	76.09	XM_396907.3	Apis mellifera	110764862	XM_396907		JAN65248	NHP2 non-histone chromosome protein 2	Daphnia magna	8.30885e-68	TTCCTCTCTGCGATGGACGTCGCTTCACTGAGGTTAGTCAAACAAAGCTG
12L:12D	Experiment 2	DM00208P2	0.00982871	-1.54678	BRAFLDRAFT_279056	260		260797796	BRAFLDRAFT_279056	73.27	XM_002593842.1	Branchiostoma floridae	260797796	XM_002593842		JAN56965	T-complex protein 1 subunit beta	Daphnia magna	3.07667e-92	CGCCCGCATCCTTATTGCCAATACGCCTATGGACACTGACAAAATCAAGG
12L:12D	Experiment 2	DM00246P1	1.06852e-05	-2.82727	TH	174	5e-41	126432544	tyrosine hydroxylase	71.83	NM_012740.3	Rattus norvegicus	126432544	NM_012740		JAN58363	Tyrosine 3-monooxygenase	Daphnia magna	4.8296e-106	CTGTTTACACAGAACTGATGTCACTTTTGCCGAAACACGCGTGTCGCCAG
12L:12D	Experiment 2	DM00249P2	0.000311777	-1.63088	LOC657452	273		91093894	similar to HECT, UBA and WWE domain containing 1	75.38	XM_963912.1	Tribolium castaneum	91093894	XM_963912		JAN91268	E3 ubiquitin protein ligase URE-B1 variant	Daphnia magna	1.08623e-86	ACCCAAAGCCTTCGGAACACTCGTGAATGGCTTTGAGTAGATACGTTCTG
12L:12D	Experiment 2	DM00285P3	6.79588e-06	3.54913	Dsec\GM11643	100	8e-19	195356573	Dsec_GM11643	85.88	XM_002044699.1	Drosophila sechellia	195356573	XM_002044699		JAN39285	Nuclear receptor subfamily 1 group D member	Daphnia magna	2.1995e-26	CGACACCAATTCGCTGATGGATGAGGCGTACAAACCGCACAAGAAATTCC
12L:12D	Experiment 2	DM00331P3	0.0135395	-3.81561	Dana\GF19486	178	2e-42	194767903	Dana_GF19486	79.6	XM_001966018.1	Drosophila ananassae	194767903	XM_001966018		KZS07506	Flotillin-2	Daphnia magna	9.49985e-41	GCTTCTCTAGTCCGTGAAGTGGCAGCTCCCGATGTCGGCCGGATGGGCAT
12L:12D	Experiment 2	DM00340P3	0.000325164	-1.93525	PABN1	221		112983359	polyadenylate binding protein 2	72.03	NM_001044179.1	Bombyx mori	112983359	NM_001044179		JAN88746	Polyadenylate-binding protein	Daphnia magna	8.17144e-117	TGCTGCAATCAGAGGTGGAAAAGCAAATTAACAGTCCAACGGGTGTTGCA
12L:12D	Experiment 2	DM00353P1	0.000217293	-1.60057	cct5	266		110762115	similar to T-complex Chaperonin 5 CG8439-PA, isoform A	72.69	XM_393315.3	Apis mellifera	110762115	XM_393315		JAN48570	T-complex protein 1 subunit epsilon	Daphnia magna	1.17103e-121	CTTGGTTCGAAAATCATTAATAAGTGCCATCGACACATGGCCGAAATCGC
12L:12D	Experiment 2	DM00396P1	0.00011953	-1.63946	LOC100015393	316		126339410	similar to chaperonin containing t-complex polypeptide 1, beta subunit; CCT-beta	72.44	XM_001369436.1	Monodelphis domestica	126339410	XM_001369436		KZS20481	T-complex protein 1 subunit beta	Daphnia magna	5.21971e-118	ACGCGGTGCAACCCAGCAAATTCTTGATGAAGCAGAACGTTCAATTCATG
12L:12D	Experiment 2	DM00412P2	2.40811e-05	-1.95078	nop5	125	9e-27	110756903	similar to nop5 CG10206-PA	74.87	XM_395309.3	Apis mellifera	110756903	XM_395309		JAN57528	putative Nucleolar protein nop5, partial	Daphnia magna	1.83196e-40	TGGGCAAAATTGTTACGGATAACTTGGCGTTTGTTCGGACCGTCCAAACA
12L:12D	Experiment 2	DM00434P4	0.000337233	25.8796	col-50	57	1e-05	17509326	COLlagen	78.79	NM_058793.1	Caenorhabditis elegans	17509326	NM_058793		JAN91865	Collagen iv alpha 1 chain-like protein	Daphnia magna	8.74257e-108	TCCAGTTGGTCCTGCTGGAACATCTGGTAAAGACGGAACGGATGGAAAAG
12L:12D	Experiment 2	DM00451P3	0.00250931	2.47754	BRAFLDRAFT_213219	104	1e-19	260835971	BRAFLDRAFT_213219	67.07	XM_002612935.1	Branchiostoma floridae	260835971	XM_002612935		JAN62270	Alkyldihydroxyacetonephosphate synthase, peroxisomal	Daphnia magna	4.88573e-154	TTTGCGCCCATCAAAGGGTCCTTTTGGGCTTATAGTCGATGGTCTGAAGA
12L:12D	Experiment 2	DM00452P3	0.000300176	-1.54889	LOC412308	150	4e-34	110766830	similar to Flap endonuclease 1 CG8648-PA	73.12	XM_395769.3	Apis mellifera	110766830	XM_395769		KZS13692	Flap Endonuclease 1	Daphnia magna	1.32295e-52	GGTCTACGCAACGGCAACTGAAGACATGGATTCGTTGACCTTCGGTTCTA
12L:12D	Experiment 2	DM00490P1	6.21212e-05	-1.60528	cct5b	260		147902488	chaperonin containing TCP1, subunit 5 (epsilon)	71.68	NM_001097075.1	Xenopus laevis	147902488	NM_001097075		JAN48570	T-complex protein 1 subunit epsilon	Daphnia magna	4.27664e-122	TTGGTGATGGAACTACTGGGGTTGTAGTTCTAGCCGGAGCTCTCTTGGAG
12L:12D	Experiment 2	DM00517P4	2.64728e-05	-2.00204	LOC100207193	75	4e-11	221101962	similar to predicted protein	70.22	XM_002165178.1	Hydra magnipapillata	221101962	XM_002165178		JAN40238	ATP-dependent RNA helicase DDX24, partial	Daphnia magna	8.16039e-109	TAAGAGTAATTGATGTAGCAGAGCTAAGCTCTCAGAAAACCAAAGTAGTC
12L:12D	Experiment 2	DM00520P2	0.00102851	-1.52534	MAGOH	156	5e-36	77735444	mago-nashi homolog, proliferation-associated (Drosophila)	80.12	NM_001034245.1	Bos taurus	77735444	NM_001034245		JAN38006	Mago nashi	Daphnia magna	2.08764e-37	TCCAATTCCTGTCTTCCAACACGATCAGGAGTTGGCCACAGGGAATCATC
12L:12D	Experiment 2	DM00523P4	0.00013958	-1.73444	LOC733131	232		114052712	proteasome 26S non-ATPase subunit 7	72.58	NM_001047078.1	Bombyx mori	114052712	NM_001047078						TTGATCATTGGTTTTAGTGTGTACGCACTTTACAAACTGCTGATCCGCCA
12L:12D	Experiment 2	DM00524P1	0.000172449	-1.58118	Dere\GG21122	152	8e-35	194880137	Dere_GG21122	74.29	XM_001974337.1	Drosophila erecta	194880137	XM_001974337		JAN57838	ATP-dependent RNA helicase DDX23	Daphnia magna	7.35709e-50	ATTCGGCTTCAATGCTTGTACTTTGCATGGTGGCAAGGGCCAGGAGCAGC
12L:12D	Experiment 2	DM00534P1	0.00044641	-1.72066	LOC551725	199		110767986	similar to moleskin CG7935-PA	73.75	XM_624113.2	Apis mellifera	110767986	XM_624113		JAN57395	Importin-7	Daphnia magna	6.44373e-77	CTGGAGAAGATGCCGAGTGCCACGCTGCCAAGCTTTTGGAAGTTATATTG
12L:12D	Experiment 2	DM00537P4	0.000261464	-1.74226	LOC661334	75	5e-11	189238752	similar to CG13432-PA	64.5	XM_967498.2	Tribolium castaneum	189238752	XM_967498		JAN93291	Lethal (2)	Daphnia magna	1.03195e-143	TTCGTTCTTTTCCGGGGCACCATTGATGTTTGTCTTGACCGTTGTTCAGG
12L:12D	Experiment 2	DM00547P1	0.00472994	-1.51173	LOC100202311	86	1e-14	221101899	similar to putative exosome complex exonuclease RRP41	71.26	XM_002160439.1	Hydra magnipapillata	221101899	XM_002160439		KZS11889	Exosome complex exonuclease RRP41	Daphnia magna	4.86513e-61	TGAATTACGCAGGATTCGCTGCTCGCTTGGTATTTTTGCTCAAGCTGACG
12L:12D	Experiment 1	DM00569P1	0.0480445	2.11302	AgaP_AGAP009990	122	1e-25	158299009	AgaP_AGAP009990	76.05	XM_001689121.1	Anopheles gambiae	158299009	XM_001689121		EFX78544	hypothetical protein DAPPUDRAFT_305154	Daphnia pulex	1.94461e-38	GGTGATGAATCCCTGTCGAAGGTTCGTTCGCCCAACATCGACACATGTTA
12L:12D	Experiment 2	DM00584P3	0.00265829	1.77802	ATPCL	95	2e-17	110766366	similar to ATP citrate lyase CG8322-PA, isoform A	82.11	XM_623152.2	Apis mellifera	110766366	XM_623152		EFX72417	hypothetical protein DAPPUDRAFT_308310	Daphnia pulex	1.25409e-31	CACATGAGTACAGTAGAGATCGGCACGATCAACGGCCTTTTCGTCTTGGG
12L:12D	Experiment 1	DM00607P3	0.00660305	1.78903	AgaP_AGAP008317	170	8e-40	158296802	AgaP_AGAP008317	74.28	XM_317149.4	Anopheles gambiae	158296802	XM_317149		KZS09893	Tyrosine-protein kinase	Daphnia magna	2.65962e-63	AGGTGAAAACTTCCCACATCAGCACACCATAAGCCCAAACGTCGGATTTG
12L:12D	Experiment 2	DM00628P2	4.02923e-05	-1.54065	LOC578850	77	7e-12	115767122	similar to Prp8bp-pending protein	67.31	XM_778994.2	Strongylocentrotus purpuratus	115767122	XM_778994		KZS02919	U5 small nuclear ribonucleoprotein 40 kDa protein	Daphnia magna	6.39587e-55	AAGAACAGAGACAGTATCTTTGGACAATTCTTACCAAGTAGCCTCAGTCA
12L:12D	Experiment 2	DM00629P1	0.000249004	-1.61772	Pwp2h	66	2e-08	47085754	PWP2 periodic tryptophan protein homolog (yeast)	70.71	NM_213047.1	Danio rerio	47085754	NM_213047		JAN53335	putative Periodic tryptophan protein	Daphnia magna	2.99243e-68	GTCCCTCAAGCAGTCTGCTGGTGAGTGTGTCATGGGACAAAACTTTGAGA
12L:12D	Experiment 2	DM00675P1	7.6569e-05	-1.55179	Dsim\GD19799	120	2e-25	195568484	Dsim_GD19799	80.95	XM_002102209.1	Drosophila simulans	195568484	XM_002102209		KZS21078	putative Another transcription unit protein	Daphnia magna	1.34861e-24	TCCGTCCTCATTCCACCGATTCGTTCACCCATCGAAAGATGACCAAATCG
12L:12D	Experiment 2	DM00699P3	0.00505325	1.6723	IscW_ISCW014282	123	7e-26	241851893	IscW_ISCW014282	70.9	XM_002415761.1	Ixodes scapularis	241851893	XM_002415761		KZS05021	ABC protein, subfamily ABCG	Daphnia magna	1.84896e-56	ACGTTAAAGAACTACGCCCGCCAGGAGAACAAAACTGTCGTGTTAACCGT
12L:12D	Experiment 2	DM00720P3	0.0011507	-1.52839	Dmoj\GI22153	105	7e-21	195113092	Adenylosuccinate synthetase	76.87	XM_002001067.1	Drosophila mojavensis	195113092	XM_002001067		JAN57372	Adenylosuccinate synthetase isozyme 1 C	Daphnia magna	1.34689e-31	CGAGCAATTGAATGAAATTGGGGAATTGCTCCAAACACGTGGAGGCGAGA
12L:12D	Experiment 2	DM00744P3	0.00101828	-1.64928	TOP2B	127	5e-27	45384179	topoisomerase (DNA) II beta 180kDa	69.16	NM_205082.1	Gallus gallus	45384179	NM_205082		KZS17485	DNA topoisomerase 2	Daphnia magna	6.00906e-73	GACAAGATGCAACAAGCTGAAGCCGAGGGACTGCACAAGGCATTTAAACT
12L:12D	Experiment 2	DM00745P4	9.27822e-05	-1.53597	LOC100115297	179	6e-43	156552393	similar to 26S protease regulatory subunit 6b	77.12	XM_001599874.1	Nasonia vitripennis	156552393	XM_001599874		JAN50311	26S protease regulatory subunit 6B	Daphnia magna	6.18725e-53	TGCAAATGCAACTAGAGTCATTGACTGTGCAAGAAGCCTACATTAAAGAT
12L:12D	Experiment 2	DM00773P1	0.000359148	-1.69509	LOC607910	77	1e-11	73993783	similar to Pin2-interacting protein X1 (TRF1-interacting protein 1) (Liver-related putative tumor suppressor) (67-11-3 protein)	76.85	XM_844766.1	Canis lupus	73993783	XM_844766		JAN34028	PIN2/TERF1-interacting telomerase inhibitor	Daphnia magna	2.14472e-100	CAACACAGAGCTTGGAAAGCCGATCCAAGAATTCCAAGTCACGTGTGCAC
12L:12D	Experiment 2	DM00803P1	0.000487129	-1.6426	NEMVEDRAFT_v1g165217	111	9e-22	156387990	NEMVEDRAFT_v1g165217	70.49	XM_001634435.1	Nematostella vectensis	156387990	XM_001634435		JAN89143	CDK5 regulatory subunit-associated protein	Daphnia magna	0	ATGGAAATACAACCGTGTACGAGTGGCGATATGGCGAACCACCTTTACGT
12L:12D	Experiment 1	DM00814P4	0.00154282	-2.0452	Dgri\GH12351	161	4e-37	195039822	Dgri_GH12351	73.88	XM_001990918.1	Drosophila grimshawi	195039822	XM_001990918		JAN48475	putative Cytosolic purine 5'-nucleotidase	Daphnia magna	2.50147e-133	TACAACAAACGCGAATTAGCGCACAGAGTCTTTGTCAACCGGAGTCTGCA
12L:12D	Experiment 2	DM00824P2	0.000264246	2.04169	ACLY	228		73965886	ATP citrate lyase	75.7	XM_856258.1	Canis lupus	73965886	XM_856258		JAN36544	putative ATP-citrate synthase	Daphnia magna	7.45069e-128	TCTCCGTTTACAAATCGATGGACGACGCTATGAAGAAGCATCCCACTGCC
12L:12D	Experiment 2	DM00833P2	0.000305478	-2.17906	LOC100017016	92	5e-16	126323572	similar to Solute carrier family 25, member 42	66.04	XM_001370669.1	Monodelphis domestica	126323572	XM_001370669		KZS17626	Mitochondrial thiamine pyrophosphate carrier	Daphnia magna	2.39625e-115	GACGGCCCAATCCATAACATATCCACTGGATCTAGCACGAGCCAGAATGG
12L:12D	Experiment 2	DM00850P2	0.0033532	1.61118	Vinc	100	7e-19	110767776	similar to Vinculin CG3299-PA	67.45	XR_014976.1	Apis mellifera	110767776	XR_014976		JAN33846	putative Vinculin	Daphnia magna	1.3755e-70	GGCTCGTATGGTTGCTGCTGGTGGTAGCAATGGTAACAAAAAACTATCAG
12L:12D	Experiment 2	DM00868P2	0.00650724	1.56433												KZS07569	Glucose dehydrogenase	Daphnia magna	6.76133e-38	AACTGCTGTTGGATCATTGTCTGGACCCATTTTGCAAGTGCCAACAGTGT
12L:12D	Experiment 1	DM00875P3	0.00398418	-1.71588	TRIADDRAFT_64010	102	2e-19	196007721	TRIADDRAFT_64010	70.19	XM_002113691.1	Trichoplax adhaerens	196007721	XM_002113691		KZS13050	Guanine nucleotide binding protein, beta subunit	Daphnia magna	9.10219e-47	TCGCCGCATGAGCGAATATCAAAGAATCTGCAGGTGGTATCATCAGAGCC
12L:12D	Experiment 2	DM00907P2	0.00158398	6.18145	Dyak\GE16081	61	1e-06	195478683	Dyak_GE16081	67.71	XM_002100576.1	Drosophila yakuba	195478683	XM_002100576		JAN48023	Glucose dehydrogenase (FAD, quinone)	Daphnia magna	1.14957e-130	CCCGCGTTGCTCAACTATACGATGAATTCAGCAGGTCCATTAGCCTCACT
12L:12D	Experiment 2	DM00983P1	0.001746	2.63654	CG34350	205		161076431	Dmel_CG34350	71.39	NM_136593.2	Drosophila melanogaster	161076431	NM_136593		EFX62379	hypothetical protein DAPPUDRAFT_68035, partial	Daphnia pulex	2.09696e-125	GTCACCCTCGCAAGAATCTCTTTTTCCATCGGCGTATCCAGCACAGATGA
12L:12D	Experiment 2	DM00988P3	0.00740878	-1.79315	hspd1	88	1e-15	157114648	AaeL_AAEL006946	75.41	XM_001652304.1	Aedes aegypti	157114648	XM_001652304		JAN57385	T-complex protein 1 subunit zeta	Daphnia magna	5.04429e-22	CCAGCATATCCGAGACAGGATTCGGAAATATCATCAAACGAATTCATGGC
12L:12D	Experiment 2	DM00989P1	9.11894e-05	3.70578	ASS1	143	1e-31	148747445	argininosuccinate synthetase 1	68.15	NM_013157.3	Rattus norvegicus	148747445	NM_013157		JAN39964	Argininosuccinate synthase, partial	Daphnia magna	1.23195e-122	CACGGACTGTCCCGTTAACACATTTCTGAGATATGTCAACGCACTGGCGA
12L:12D	Experiment 2	DM01027P1	9.85343e-05	-4.03955	CpipJ_CPIJ013203	111	6e-22	170054872	CpipJ_CPIJ013203	74.7	XM_001863292.1	Culex quinquefasciatus	170054872	XM_001863292		JAN69548	hypothetical protein	Daphnia magna	3.95976e-44	CCAATAAGTGCCTTGATCAGCTTACACTCCCTCGAATCCTGGAAGGCTGG
12L:12D	Experiment 2	DM01032P1	0.000961874	-2.02174	Dpse\GA14038	118	3e-24	198459484	Dpse_GA14038	68.64	XM_001361358.2	Drosophila pseudoobscura	198459484	XM_001361358		KZS04958	ATPase ASNA1	Daphnia magna	7.32131e-78	TCAGCAATACAAACGCAGACGAAAGTAGTTCGGTTCGGATCTTTGAATTG
12L:12D	Experiment 2	DM01044P1	0.000115983	-1.79278	LOC100026353	120	7e-25	126332313	similar to nucleolar protein 5A (56kDa with KKE/D repeat)	71.21	XM_001376959.1	Monodelphis domestica	126332313	XM_001376959		JAN65169	Nucleolar kke/d repeat protein	Daphnia magna	1.80681e-71	TTGCACCCAACTTGTCAGCTCTTATTGGTGAGCAAGTTGGTGCTCGTTTG
12L:12D	Experiment 2	DM01045P1	1.80548e-05	-1.79309	Dmoj\GI21901	66	4e-09	195118097	Dmoj_GI21901	73.28	XM_002003541.1	Drosophila mojavensis	195118097	XM_002003541		JAN33929	putative ATP-dependent RNA helicase DDX39A, partial	Daphnia magna	3.35792e-22	GGTGGTTTAAATATTGCCAAAGATGAGCAAACTTTGAAATCAAATTGCCC
12L:12D	Experiment 1	DM01082P4	0.00850377	1.91719	AaeL_AAEL009700	86	3e-14	157123990	AaeL_AAEL009700	67.32	XM_001653959.1	Aedes aegypti	157123990	XM_001653959		KZS12365	putative Hydrolase PNKD	Daphnia magna	4.07473e-124	TAAGTCGGCCAATCCTTATGATATCGCCATGGCGAACTAGAACATCCGCG
12L:12D	Experiment 2	DM01082P4	0.013273	1.50718	AaeL_AAEL009700	86	3e-14	157123990	AaeL_AAEL009700	67.32	XM_001653959.1	Aedes aegypti	157123990	XM_001653959		KZS12365	putative Hydrolase PNKD	Daphnia magna	4.07473e-124	TAAGTCGGCCAATCCTTATGATATCGCCATGGCGAACTAGAACATCCGCG
12L:12D	Experiment 2	DM01117P1	0.00569774	-1.83749	SNRPD1	99	6e-19	52345461	MGC69276 protein	78.76	NM_001004780.1	Xenopus (Silurana) tropicalis	52345461	NM_001004780		KZS21844	Small nuclear ribonucleoprotein Sm D3	Daphnia magna	3.32237e-19	GTTCATTGCAACATCAACTCCTGTTATTGTTCCATGAACTTGGGTACCATTTTTTAATTC
12L:12D	Experiment 2	DM01138P4	1.29528e-05	3.88175												KZS03568	Hematopoietic prostaglandin D synthase	Daphnia magna	1.20838e-113	TTTTCTCCGATGATGGAGCGTTTGGGTGAGGCCATTCTCGATAGTACACC
12L:12D	Experiment 2	DM01164P3	0.00305485	-1.82395	pah	59	5e-07	74095988	phenylalanine hydroxylase	73.03	NM_001032678.1	Takifugu rubripes	74095988	NM_001032678		JAN41214	Phenylalanine-4-hydroxylase	Daphnia magna	1.8366e-14	TTGAGGGATATTGTCTTCCTTGTAGCCGCAGTTTTCAATCAGTAGCGGGA
12L:12D	Experiment 2	DM01218P1	0.000368598	-1.56043												JAN91193	putative Serine/arginine-rich splicing factor, partial	Daphnia magna	1.227e-65
12L:12D	Experiment 2	DM01279P2	0.0124963	1.54623	Vinc	75	1e-11	110767776	similar to Vinculin CG3299-PA	74.56	XR_014976.1	Apis mellifera	110767776	XR_014976		JAN33846	putative Vinculin	Daphnia magna	9.03005e-39	AGGTGGAAAGTCTAACACCACAACTGGTTAACGCTGGTCGAATCCGGATG
12L:12D	Experiment 1	DM01307P2	0.00159768	-1.65128												KZS11103	putative Zinc finger CCCH domain-containing protein 12C	Daphnia magna	1.10937e-36	CTTTGGGATACAGTGCCAAAATGGCAGCGCAGATTTTCTGCGCATTTGTT
12L:12D	Experiment 2	DM01316P3	0.000178262	-1.65851	LOC100223993	99	2e-18	224046623	eukaryotic translation initiation factor 3, subunit E	68.75	XM_002199120.1	Taeniopygia guttata	224046623	XM_002199120		EFX82001	hypothetical protein DAPPUDRAFT_302804	Daphnia pulex	3.66783e-73	AGTTACACGGCAAATTCAGTCCTCCAGAGATTCAAGACAGTTGCTGGACT
12L:12D	Experiment 1	DM01322P1	0.00166831	-1.86612																CTGTAGTTGCAGTCAGTTTCGGGACACGGAAACGGTCTTGACTGACTGTG
12L:12D	Experiment 2	DM01346P2	0.00116677	2.06503	LOC100167519								193641229	XM_001951971		EFX86391	hypothetical protein DAPPUDRAFT_308469	Daphnia pulex	2.35472e-93	TTATTTGACTTGTACACGGAAGTGGCCTTTCTTCGGAGCTGCCCTCTTCC
12L:12D	Experiment 2	DM01356P1	0.00355625	1.57675	Vinc	82	4e-13	110767776	similar to Vinculin CG3299-PA	65.44	XR_014976.1	Apis mellifera	110767776	XR_014976		KZS12979	Vinculin	Daphnia magna	6.29745e-139	AATCGGTGAGAAATCCATCCGCCAGATCATCGAACTGGCAGAGAAAGTGG
12L:12D	Experiment 2	DM01365P3	0.000693931	-1.50079	EIF3L	156	1e-35	51093839	eukaryotic translation initiation factor 3, subunit L	70.24	NM_145139.2	Mus musculus	51093839	NM_145139		JAN40522	Eukaryotic translation initiation factor 3 subunit L	Daphnia magna	7.04368e-75	TGGTCGCCGTCCTCTTTACAAAATGTTGGGTTACTTCAGCCTCGTTGGAT
12L:12D	Experiment 2	DM01371P3	0.000582291	-1.53578												KZS10298	SAP domain-containing ribonucleoprotein	Daphnia magna	1.09945e-77	AGGGAAGCACAAACCTGATTGTGCCAGAAGATGATGCAGCTCTCCTAACA
12L:12D	Experiment 2	DM01383P1	1.23437e-05	1.70491												KZS14271	Tyrosine-protein phosphatase 10D	Daphnia magna	1.50908e-114	GGGTGGAGTTACCTCTCATCCCGTCCTAAGGCAAGTTCGACTATATCCCG
12L:12D	Experiment 2	DM01397P2	0.000391787	-1.75602												JAN63677	Heme-binding protein	Daphnia magna	1.33586e-102	TGACAGCTCCTGTAACCGTTTTCATTGAACCGGGATCTGGGCCTAATTGT
12L:12D	Experiment 1	DM01449P3	0.00298133	-1.69138																TTTAGCCCTTCGCCTAGCGAGGAAGATGGCTACCATTTTCTTCAATGCCT
12L:12D	Experiment 2	DM01555P3	0.000470385	3.90765												BAE94324	vitellogenin fused with superoxide dismutase	Daphnia magna	1.62406e-108	GAGGAGAATGGCGGGGGTGAAATCGGTGTACTTGTGGATGGTAGTGAAAG
12L:12D	Experiment 2	DM01567P2	0.00224978	4.73736												KZS17562	Hemoglobin	Daphnia magna	1.55494e-154	TTGTTCAAGGATGACACCGAATTCCTCGAAACATGGCAGGGGTAACTCCG
12L:12D	Experiment 2	DM01642P3	0.029265	2.90895	OAT	316		134032004	ornithine aminotransferase	68.97	NM_016978.2	Mus musculus	134032004	NM_016978		KZS21788	Ornithine aminotransferase precursor	Daphnia magna	2.24664e-97	GAAGCCCTCCAGCCGTTCATAATTCCAACCATTGGCCGCATTGTTTTGTT
12L:12D	Experiment 2	DM01718P3	0.0366795	-1.6087	Dhrs2								160333489	NM_027790		JAN57204	Dehydrogenase/reductase sdr family member	Daphnia magna	4.27993e-114	CCGGGCCCTTGCGCCTTTTTGTGGCACTTCTAGCACCCTCCAATGTGCCA
12L:12D	Experiment 2	DM01752P3	0.0126068	-1.50082	LOC733041	129	2e-27	114052970	FK506-binding protein	71.05	NM_001047033.1	Bombyx mori	114052970	NM_001047033		JAN57262	Peptidyl-prolyl cis-trans isomerase FKBP1B	Daphnia magna	9.42348e-45	TAAACGTAACTCGACCGGACCACAAACTACCAATGACGGACCACGGACTA
12L:12D	Experiment 2	DM01763P4	0.00794436	-1.68864												JAN44467	hypothetical protein	Daphnia magna	9.68287e-144	TGGTAGTCCGCAGCAGCCGCGGCCTCTGCCCGACTTTTACCACCAAACCT
12L:12D	Experiment 1	DM01779P4	0.00405513	-1.83825	NEMVEDRAFT_v1g237122	73	3e-10	156376671	NEMVEDRAFT_v1g237122	74.6	XM_001630433.1	Nematostella vectensis	156376671	XM_001630433		JAN71306	60S ribosomal protein L34, partial	Daphnia magna	3.77311e-53	TGTTTCCACCATGTGGCTAACAAGAATGCAAGTGCAATAGCACGACAGAA
12L:12D	Experiment 2	DM01801P2	0.00180615	-1.52462	fib	378		66504776	similar to Fibrillarin CG9888-PA	73.55	XM_624375.1	Apis mellifera	66504776	XM_624375		EFX65322	hypothetical protein DAPPUDRAFT_333298	Daphnia pulex	2.82177e-39	AACTGCTGCGCCGGAAGCTGTTTTCGCTGGTGAAGTAAAAAAAATGCAAG
12L:12D	Experiment 2	DM01802P4	3.72125e-05	-1.66075	LOC100169636	416		193695147	similar to 26S protease regulatory subunit-like protein	76.14	XM_001948468.1	Acyrthosiphon pisum	193695147	XM_001948468		EFX87834	hypothetical protein DAPPUDRAFT_306359	Daphnia pulex	4.07969e-35	TTCGAGATGGCTAGGACAAAAAAGGCATGTCTCATCTTCTTTGATGAAAT
12L:12D	Experiment 2	DM01817P1	0.00207961	2.48129	snoRNA:660	614		28573581	Actin 57B	86.88	NM_079076.3	Drosophila melanogaster	28573581	NM_079076		JAN44483	Actin, alpha skeletal muscle, partial	Daphnia magna	1.16324e-31	GCACGCGTGGTTTTCATTGTGCCGTTCGAATCAGATGGTAAACTCAAAAA
12L:12D	Experiment 2	DM01823P3	0.000302298	-1.59468	CpipJ_CPIJ012264	185	2.9e-44	170053304	CpipJ_CPIJ012264	77.29	XM_001862577.1	Culex quinquefasciatus	170053304	XM_001862577		KZS15753	NF-kappa-B-activating-like protein	Daphnia magna	7.46744e-60	TAAAGGTGTCGTTCAGCTTTCACATCGCGAGATGGGCAAAGCCCTTCTTC
12L:12D	Experiment 2	DM01902P1	0.00355523	-2.047	frih	64	1e-07	238231614	Ferritin, heavy subunit	68.82	NM_001160521.1	Oncorhynchus mykiss	238231614	NM_001160521		KZS07198	Ferritin	Daphnia magna	1.38538e-40
12L:12D	Experiment 2	DM01903P2	0.00642466	-2.55066	pck2	210		89886139	phosphoenolpyruvate carboxykinase 1, cytosolic	72.34	NM_001039727.1	Xenopus (Silurana) tropicalis	89886139	NM_001039727		JAN81242	Phosphoenolpyruvate carboxykinase, cytosolic (GTP)	Daphnia magna	2.88062e-41	CAAAACATTTTTTGCCCAATAACGAATTGCCGCCATACCCGCTGCCGTAT
12L:12D	Experiment 2	DM01907P3	0.00451444	-1.79012	Dwil\GK17213	443		195456787	Dwil_GK17213	76.72	XM_002075252.1	Drosophila willistoni	195456787	XM_002075252		EFX77046	hypothetical protein DAPPUDRAFT_305970	Daphnia pulex	1.26552e-35	AGCCATTATGTTGAATATCCGCCAATGACTGGTCAGCTGCCTTGTTCTCA
12L:12D	Experiment 2	DM01908P1	0.000149914	40.6684
12L:12D	Experiment 2	DM01941P4	0.00068723	18.1729	Dana\GF15357	152	4e-34	194759988	Dana_GF15357	66.44	XM_001962188.1	Drosophila ananassae	194759988	XM_001962188		JAN57634	putative Chitin deacetylase 3 precursor, partial	Daphnia magna	7.59995e-50	TTGGTGGTCGACTAACGCGACGATTGAGGACTGGTTCGATGAAATGGTGG
12L:12D	Experiment 2	DM01974P2	1.79192e-05	-1.5381	Eif4a3	379		166157857	hypothetical protein LOC100135173	75.04	NM_001113877.1	Xenopus (Silurana) tropicalis	166157857	NM_001113877		JAN48267	Eukaryotic initiation factor 4A-II	Daphnia magna	4.84852e-31	ATTTGACAACCATGGGCCTCCGTGAAGACCTGCTAAGAGGAATTTACGCT
12L:12D	Experiment 2	DM01996P4	0.00232303	-2.20375	LOC692797	203		114051312	chaperonin containing t-complex polypeptide 1 beta subunit	69.82	NM_001046644.1	Bombyx mori	114051312	NM_001046644		KZS20481	T-complex protein 1 subunit beta	Daphnia magna	9.22399e-27	TCGTCTTTTCCATTATCAATAGCTGCATTGGTAAGAGCTTCTTTGGGCAG
12L:12D	Experiment 2	DM02031P1	0.00648274	-7.40396	Dmoj\GI12010	93	2e-16	195127288	Dmoj_GI12010	75	XM_002008065.1	Drosophila mojavensis	195127288	XM_002008065		EFX73241	hypothetical protein DAPPUDRAFT_253508	Daphnia pulex	4.93089e-54
12L:12D	Experiment 2	DM02033P1	5.20581e-05	-1.60994	LOC100190079	329		224061701	Proteasome subunit alpha type 4-like	72.77	XM_002193521.1	Taeniopygia guttata	224061701	XM_002193521		JAN52604	Proteasome subunit alpha type-4	Daphnia magna	6.01173e-33	AAATAAACTACTTGATGAAGTGTCTTGCTCTGAAAAGATCTATCAGCTTA
12L:12D	Experiment 2	DM02074P2	0.00069068	-1.54115	Dsec\GM22081	99	4e-18	195348824	Dsec_GM22081	70.66	XM_002040912.1	Drosophila sechellia	195348824	XM_002040912		JAN76349	Alanine--glyoxylate aminotransferase 2, mitochondrial	Daphnia magna	9.39483e-30	ATTGCTCAACCTGGACAGTGCGTTGCGTCAGGCAAATATGTTGATCAACT
12L:12D	Experiment 2	DM02087P1	0.00247009	-3.53883	ACAC	143	2e-31	157113071	AaeL_AAEL006307	71.13	XM_001651829.1	Aedes aegypti	157113071	XM_001651829		JAN83834	Acetyl-CoA carboxylase	Daphnia magna	1.875e-48	CTTCACGTTGGTTTAGTTGCTGCTCCAGGCTTCTTTTCTCTGCTGGGTTC
12L:12D	Experiment 2	DM02088P1	0.00209296	-8.67386	CPR111								158286602	XM_308831		JAN66578	hypothetical protein	Daphnia magna	2.61335e-89	TAAGCCAGCTACGTGGGAAAACGGAAGCATGGATGGATGTGTGCTCAGTAGTTGAATGAA
12L:12D	Experiment 2	DM02099P1	0.00783771	1.52907	LOC100123445	273		156548213	similar to CG3937-PD	69.83	XM_001607040.1	Nasonia vitripennis	156548213	XM_001607040		KZS18592	Filamin-B	Daphnia magna	3.05365e-34	ACGATAAGCACATCCCCGATTCGCCGTTCCGCGTTTACATCAGCCCGGAACAGGGTGACG
12L:12D	Experiment 2	DM02171P2	0.000298172	1.89437	IscW_ISCW009866	140	2e-30	241655484	IscW_ISCW009866	67.44	XM_002411345.1	Ixodes scapularis	241655484	XM_002411345		JAN86167	Glutamine--fructose-6-phosphate aminotransferase (isomerizing)	Daphnia magna	4.93092e-36	ATTGGTGGAACAAGTGATCCAGCAACTGGAAAGGTGCCTTCTCTCTGTGT
12L:12D	Experiment 2	DM02197P1	0.00141877	-2.1138	Dana\GF16589	259		194744512	Dana_GF16589	82.87	XM_001954702.1	Drosophila ananassae	194744512	XM_001954702		JAN49202	putative ATP synthase lipid-binding protein, mitochondrial	Daphnia magna	8.14142e-50	TGTACTGTGCCAGAATTGTCGCTCCCGTTGCCCGTGCCGCTTTGGCCCCACGATCACAGA
12L:12D	Experiment 2	DM02203P3	0.000198222	-1.75532	LOC581865	100	5e-19	115961765	similar to MGC53444 protein	71.84	XM_001177805.1	Strongylocentrotus purpuratus	115961765	XM_001177805		KZS12458	putative Ribosome biogenesis protein RLP24	Daphnia magna	1.24006e-24	GCCATTTCGCACAAATACCATTCCATGGCCGGGCCAAATATTTGACGAAC
12L:12D	Experiment 1	DM02251P3	0.0413674	2.5799												KZS10753	Endo-beta-1,4-mannanase	Daphnia magna	8.73701e-57	TTACCCAAGGCAGTTACCATGGGCTTTAACGCGTTGTTCGATGTAGGTCT
12L:12D	Experiment 2	DM02270P1	0.00289144	1.58973	Vinc	214		110767776	similar to Vinculin CG3299-PA	70.82	XR_014976.1	Apis mellifera	110767776	XR_014976		JAN33846	putative Vinculin	Daphnia magna	2.1398e-20	CCGGACGTGTCCTCACTTAGCCTTAATGCACCACCCCGTCCACCATTGCCCGGTGGTGAA
12L:12D	Experiment 1	DM02287P2	0.0300642	2.51808	LOC100068197	55	7e-05	194209093	similar to sulfotransferase	83.02	XM_001498073.2	Equus caballus	194209093	XM_001498073		JAN47358	Sulfotransferase sult, partial	Daphnia magna	4.54296e-49	GCGAACGAACAGTCAATGGAAGGTTTGTTGGCCTCCTCGAAATTGCAGTC
12L:12D	Experiment 2	DM02299P2	0.000852883	-2.07492	Dmoj\GI19385	113	2e-22	195120625	Dmoj_GI19385	70.48	XM_002004789.1	Drosophila mojavensis	195120625	XM_002004789		JAN41066	Pre-mRNA-processing factor	Daphnia magna	1.74172e-28	ACACGGCATGCTGGCATCATGTTGATACAAGGCATGGCTTAATTCCTGAC
12L:12D	Experiment 2	DM02344P1	0.000651513	-11.674	CpipJ_CPIJ018910	57	2e-05	170069695	CpipJ_CPIJ018910	71.32	XM_001869281.1	Culex quinquefasciatus	170069695	XM_001869281		JAN78876	hypothetical protein, partial	Daphnia magna	3.35674e-38
12L:12D	Experiment 2	DM02408P1	0.00026543	1.77062	LOC100123445	185	2.9e-44	156548213	similar to CG3937-PD	71.46	XM_001607040.1	Nasonia vitripennis	156548213	XM_001607040		KZS18592	Filamin-B	Daphnia magna	3.56385e-23	AAAAGCTCTGCTCGAAGGCAAAACCCACACGGACAACACTTTCAATGTTG
12L:12D	Experiment 2	DM02418P1	0.0365022	1.5182	LOC657643	109	2e-21	189235958	similar to CG12891-PA, isoform A	68.91	XM_964090.2	Tribolium castaneum	189235958	XM_964090		JAN83185	Carnitine O-palmitoyltransferase 1, liver	Daphnia magna	4.28758e-09	CATTGGGACTTTATATTTTGTATTCGGGGTTTTGATCAGGTATGGTAGGT
12L:12D	Experiment 2	DM02473P1	0.0266938	-1.5389	LOC100164002								193669210	XM_001947968		KZS19878	Uncharacterized protein APZ42_013665	Daphnia magna	1.05665e-37	TTCCTCATCGGCCAACGTCTTTTGCGTCCGACCCGAATCCAATAATAGTG
12L:12D	Experiment 2	DM02525P1	5.78217e-05	-4.86691	Dper\GL17803	307		195178710	Histone H2A	79.84	XM_002029022.1	Drosophila persimilis	195178710	XM_002029022		JAN87910	Histone h2a	Daphnia magna	7.48088e-21	GCGTATCATCCCTCGCCACTTTCAATTGGCGATCCGCAACGACGAAGAATTGAACAAACT
12L:12D	Experiment 2	DM02546P2	0.000273626	-5.15809	Dere\GG17425	70	3e-09	194903666	Dere_GG17425	70.48	XM_001980878.1	Drosophila erecta	194903666	XM_001980878		JAN30426	Clip-domain serine protease	Daphnia magna	6.25739e-32	TTGATGTGAGGAGGTTGAAGCCAAGTTCACCGGCTGTTCTAACGTCAACA
12L:12D	Experiment 2	DM02548P3	0.00127951	-1.60937	BRAFLDRAFT_239771	99	3e-18	260820478	BRAFLDRAFT_239771	68.69	XM_002605516.1	Branchiostoma floridae	260820478	XM_002605516		KZS05182	putative Acidic leucine-rich nuclear phosphoprotein 32 family member A	Daphnia magna	1.62863e-14	GGTTATGACTGCGACGACAGAGAGGCAGAAGACGATGAACTCAACGGCAA
12L:12D	Experiment 2	DM02567P1	0.0120519	-1.6008	AaeL_AAEL011742	156	1e-35	157130301	AaeL_AAEL011742	69.94	XM_001661829.1	Aedes aegypti	157130301	XM_001661829		JAN67375	Eukaryotic peptide chain release factor subunit	Daphnia magna	3.33571e-15	AACGGTTGACTTTCAATTAATTCCATTTCCGTACCACTCTCTTTGTCCGT
12L:12D	Experiment 2	DM02600P1	0.000353127	2.51578	Dsec\GM26520	70	2e-09	195331370	Dsec_GM26520	82.67	XM_002032340.1	Drosophila sechellia	195331370	XM_002032340		KZS19887	Glucosylceramidase	Daphnia magna	2.67339e-19	CCCCTTCGTCCAGTGCAAGATTCCAGTCAACCCACCCTACAGCCCAGTTATTCATATTCT
12L:12D	Experiment 2	DM02703P2	0.000445173	-1.55916	BC1G_16081	181	2e-43	154289597	BC1G_16081	76.4	XM_001545361.1	Botryotinia fuckeliana	154289597	XM_001545361		JAN32226	Nucleolar kke/d repeat-like protein, partial	Daphnia magna	3.86617e-13	GGCGTGCGAAATCAAACGAGCACCAACTTGCTCACCAATAAGAGCTGACA
12L:12D	Experiment 2	DM02748P1	1.13664e-06	-2.89669												KZR98997	Uncharacterized protein APZ42_005326, partial	Daphnia magna	1.29566e-93	GGAAAACCAGCGGTAGGGGATTTGGATGGGGACGGTTATACCGATTTTGTAGCTCCCGGC
12L:12D	Experiment 2	DM02780P1	0.000789623	-1.5111												JAN56347	putative Proteasome subunit beta type-3, partial	Daphnia magna	7.69804e-24	TTGCAAGAACGCAACCACCATTGTACGATAAGATGGACATGTTATGAGTT
12L:12D	Experiment 2	DM02830P1	6.53948e-05	15.7245																CCCTCGTCGTGCTTTGGTTACCATCCAGGGAACTGGTGATGTTAACGGAA
12L:12D	Experiment 2	DM02846P4	0.00186646	-2.11889												JAN30937	Clip-domain serine protease, partial	Daphnia magna	2.06586e-78	TTTAAATAGGAAACTCAAAGTTAATGCACGTTTCGAATAATCTTTGTCCG
12L:12D	Experiment 2	DM02850P3	0.00465428	4.18744	CPA6								157821982	NM_001107900		JAN42709	Zinc carboxypeptidase	Daphnia magna	9.65188e-21	CACGACCTTAACGGCTTCCCACATTTCCAGATTGTTCCGGGATGATTTGG
12L:12D	Experiment 2	DM02873P2	5.53071e-05	-2.0197	Dana\GF19146	77	2e-11	194770153	Dana_GF19146	78.12	XM_001967126.1	Drosophila ananassae	194770153	XM_001967126		JAN75909	1-phosphatidylinositol 4,5-bisphosphate phosphodiesterase gamma-1	Daphnia magna	2.3639e-42	GCTCCAGTTTCGCTTGTGATTAAGATCATCGCTGCCCGTCACTTGACCAC
12L:12D	Experiment 2	DM03027P1	0.010224	-1.50467	Dana\GF16090	86	3e-14	194746541	Dana_GF16090	70	XM_001955703.1	Drosophila ananassae	194746541	XM_001955703		JAN83756	Zinc finger and SCAN domain-containing protein	Daphnia magna	6.39301e-27	CGAGCCAATCAGGTCGATGTCGGATGATGTCAATTCCCTTCTTCACCTCG
12L:12D	Experiment 2	DM03052P2	0.00129466	1.97915	Dsim\GD25577	111	4e-22	195583779	Dsim_GD25577	72.73	XM_002081658.1	Drosophila simulans	195583779	XM_002081658		JAN34201	ATP-citrate synthase	Daphnia magna	9.59317e-13	ATGTGCCGCAAAGTTTCGACGATTTGGGAGAAGTCATTCAAAAAGTTTAC
12L:12D	Experiment 2	DM03066P4	0.000297041	-1.51948	LOC550824	116	6e-24	110766322	similar to Nucleosome assembly protein 1-like 1 (NAP-1-related protein) (hNRP)	73.56	XM_623214.2	Apis mellifera	110766322	XM_623214		KZR99454	Nucleosome assembly protein 1 1	Daphnia magna	4.0909e-11	TGCCCTTGCACTTAATGAATTTCAGGTCCTTCAAAACTGAAAGGGTCCTC
12L:12D	Experiment 2	DM03085P2	0.0002844	-1.87871	CpipJ_CPIJ000613	72	4e-10	170028987	CpipJ_CPIJ000613	66.96	XM_001842324.1	Culex quinquefasciatus	170028987	XM_001842324		JAN39234	putative Sodium-independent sulfate anion transporter, partial	Daphnia magna	1.45386e-88	GCCAAAACCTTGGCTCTGCCCTTTTTGTTACTCCTCTCATTGCCATCCTC
12L:12D	Experiment 2	DM03131P3	1.68262e-05	-1.61478	psmb2	72	2e-10	244790058	similar to proteasome beta 2 subunit-like protein	71.15	NM_001162968.1	Acyrthosiphon pisum	244790058	NM_001162968		JAN37807	Proteasome subunit beta type-2, partial	Daphnia magna	6.89015e-45	GGCGCTTTTGGATTTCCGCAACGCACTTCTTCAGGATATCGTATGCTTCT
12L:12D	Experiment 2	DM03155P1	0.000412556	-20.5141												JAN50057	Group XV phospholipase A2	Daphnia magna	6.24901e-24	TCTTTGCTGCTCCCGCAGCGCAGTTTCACTGAGTACACGCACGCCCAGGTTATCACCTTG
12L:12D	Experiment 2	DM03176P1	3.73216e-06	-10.4594												JAN41057	Aquaporin	Daphnia magna	2.44136e-142	GCCTAGAATGGCTCCAACGTGAGGACCCAGCAGATAAATCCAGAACCAAT
12L:12D	Experiment 2	DM03187P1	2.72597e-05	-1.55206	GSTO1								110749278	XM_624498		JAN86220	Glutathione S-transferase omega-1	Daphnia magna	1.48327e-47	CAAAGGACCAGACTAGTGCTAGCAGCCAAGAGAATTCGAAATGAAGTTGT
12L:12D	Experiment 2	DM03220P4	5.16907e-06	-1.82241	Dwil\GK13081	75	4e-11	195452921	Dwil_GK13081	67.79	XM_002073523.1	Drosophila willistoni	195452921	XM_002073523		JAN61013	Uridine 5'-monophosphate synthase	Daphnia magna	1.50978e-105	TGCAATTGTGCTGCTAGATCGCAGACAGGGTGGGAAGGAAAACCTTTCTA
12L:12D	Experiment 1	DM03232P4	0.00414081	-1.76865	Dana\GF10737	145	4e-32	194751548	Dana_GF10737	68.22	XM_001958052.1	Drosophila ananassae	194751548	XM_001958052		KZS18116	putative DNA mismatch repair protein Msh6	Daphnia magna	5.14945e-129	GTTTTCTTTGTTACCGATTTGTTCAACGTTTAGCTGGATATCAACAGAAA
12L:12D	Experiment 2	DM03263P4	0.00227274	-1.6225												JAN50182	Crossover junction endonuclease MUS81, partial	Daphnia magna	1.73747e-87	TTCAGGAGCTTATGCATTGCTCATGGCACTTCACAAGCATGCCACAGTTG
12L:12D	Experiment 1	DM03296P1	0.0324844	1.66062																TCAAATAAGCAGAAATATGCCGTTAGGTAATTCACTGGAAAAGCTGCCGCCTCATCAAAG
12L:12D	Experiment 2	DM03359P1	0.000480133	3.55834	Dper\GL17943	73	1e-10	195167981	Dper_GL17943	77.66	XM_002024775.1	Drosophila persimilis	195167981	XM_002024775		KZS14898	putative Derailed 2	Daphnia magna	2.02223e-82	GGTTTAATTTTGTGGATTGTCCGCGTTCAGCTCCACAAGCGACGTGAGAG
12L:12D	Experiment 2	DM03370P3	0.000143521	-3.33374	cg2767	64	8e-08	221378296	Dmel_CG2767	73.15	NM_001144553.1	Drosophila melanogaster	221378296	NM_001144553		JAN94058	Voltage-gated potassium channel subunit beta-2	Daphnia magna	2.80608e-51	GCCAGTCATGGTGAGTTGGCTTCACGGACATCCATAAACTATGAGGTGCA
12L:12D	Experiment 1	DM03409P4	0.00089656	-1.53833												KZS05736	Glutathione synthetase	Daphnia magna	4.52343e-44	TTCTTCCTCGAAATGGTCACATAATTGTCCATTCTCTATGCAAATTTGGC
12L:12D	Experiment 2	DM03431P3	0.000372614	1.90406	Dana\GF13329	86	1e-14	194756203	Dana_GF13329	73.08	XM_001960333.1	Drosophila ananassae	194756203	XM_001960333		JAN44180	ATP-citrate synthase	Daphnia magna	1.25946e-66	ACTTTCTGTGCCGCACCAAGTGGGGAGATATTGAATACCCACCTCCTTTC
12L:12D	Experiment 2	DM03445P2	0.00149784	-1.64312	EFTUD2	55	7e-06	114666751	elongation factor Tu GTP binding domain containing 2	83.02	XM_001145387.1	Pan troglodytes	114666751	XM_001145387		JAN75711	116 kDa U5 small nuclear ribonucleoprotein component protein	Daphnia magna	8.32192e-21	AGATCGAAGTGAACAGAGTGACTGCTGGCAGTTGGGTTCTGATTGAAGGC
12L:12D	Experiment 2	DM03473P2	0.000394463	-1.8664												KZS21634	Innexin shaking-B	Daphnia magna	1.24976e-33	TGGAAAATGTGGGAAGGGACCAAAGTTCGCAACATTATCCAGGGAATGCA
12L:12D	Experiment 2	DM03484P1	1.7159e-05	-1.65726												EFX72729	hypothetical protein DAPPUDRAFT_308097	Daphnia pulex	8.9534e-106	AGAGGATTGGGTAGCAACCCACTGAGAGTGTCTTTGGCTATACCGCGTAA
12L:12D	Experiment 1	DM03549P4	0.00607955	-1.60511																TTTCTTCAGTGTTCGTGCTTACGGCAGAACAGCACTCAACCTCTGCATGA
12L:12D	Experiment 2	DM03555P2	0.00553564	2.45665	sult	81	6e-13	157113160	AaeL_AAEL006334	83.12	XM_001651870.1	Aedes aegypti	157113160	XM_001651870		JAN40656	Amine sulfotransferase	Daphnia magna	1.37919e-82	CGCGCGCCATGCAGAGAAAGTCTATCGTTTTCAACCAAGAAATGACGACG
12L:12D	Experiment 2	DM03564P1	0.000165021	-1.74357	Chro.10107	73	2e-11	67613945	Peptidyl-prolyl cis-trans isomerase	87.93	XM_662244.1	Cryptosporidium hominis	67613945	XM_662244		JAN73269	Peptidyl-prolyl cis-trans isomerase E	Daphnia magna	1.51697e-12	TGAACTCAAGCTTTCATCGAGTTATTCCAGGATTTATGGCTCAAGGCGGT
12L:12D	Experiment 2	DM03578P2	0.021968	-1.5996												KZS07477	WD repeat-containing protein 18	Daphnia magna	1.41914e-147	AATCTGGTTCACATTCCTTGGAGTGTAGCACCGTGTCCAAACTCCAGAGC
12L:12D	Experiment 2	DM03598P2	0.00410474	-1.90365	Dpse\GA28029								198472097	XM_002133299		EFX75497	hypothetical protein DAPPUDRAFT_323113	Daphnia pulex	6.42429e-13	GTGCCTAGGTAGTTGATGAATGAAGCCCCCACAAGGGTATCAACACTCGG
12L:12D	Experiment 2	DM03620P2	3.42139e-05	-2.25247												JAN52420	putative DNA polymerase delta subunit	Daphnia magna	2.08406e-72	TGCAGCGCATTTTGCTTGTTGGCAACATAAATGCAGGTGACTTTGTCACT
12L:12D	Experiment 2	DM03622P3	2.2872e-05	-1.61439												KZS21516	Uncharacterized protein APZ42_011461	Daphnia magna	8.35708e-31	CGTGTCGGTATCATCTTCATCCGCATTGAATACGGCTTTGATCTCCAACT
12L:12D	Experiment 2	DM03681P3	7.87216e-05	-1.91149												JAN83225	WD repeat-containing protein	Daphnia magna	1.24567e-98	GTTGGTCTGGCAATTGTCAACTGGAAAACTGGTGGCATCGCTTAGACGTC
12L:12D	Experiment 2	DM03708P2	0.00451131	-1.52341	Mettl6	77	4e-12	118442824	methyltransferase like 6	74.42	NM_152396.2	Homo sapiens	118442824	NM_152396		JAN47952	putative Methyltransferase protein, partial	Daphnia magna	6.61016e-43	CGTCATGGAGAACATTGGATCGAATACCCAGCGTGTTTTGTCAGAAGACG
12L:12D	Experiment 2	DM03712P1	0.000673562	-1.79608	Dsec\GM10474	70	2e-09	195344257	Dsec_GM10474	78.26	XM_002038669.1	Drosophila sechellia	195344257	XM_002038669		JAN66982	Venom carboxylesterase-6	Daphnia magna	6.02643e-110	CGTGACGAAAGTCACGGCAGGTCAAGAAGACTGCCTTGTACTCAATGTGT
12L:12D	Experiment 2	DM03734P1	0.00936314	1.65198	agl	66	3e-08	118094282	amylo-1, 6-glucosidase, 4-alpha-glucanotransferase (glycogen debranching enzyme, glycogen storage disease type III)	80.28	XM_422317.2	Gallus gallus	118094282	XM_422317		JAN48885	Glycogen debranching enzyme	Daphnia magna	4.24651e-95	TCGGTAAGACCAATCTGAACTGTCCAAAGTTGCCATGCCCAATGGTCCTA
12L:12D	Experiment 2	DM03747P3	0.00620585	-1.59767												KZS11278	putative Transcription initiation factor TFIID subunit 2	Daphnia magna	2.26445e-33	TTTGGGCACATAATGGGCATATCCATTCTGAAAGGCTTTGGATTCATCCA
12L:12D	Experiment 2	DM03750P1	0.00282518	-2.46472	Dper\GL20887	100	7e-19	195173291	Dper_GL20887	79.82	XM_002027390.1	Drosophila persimilis	195173291	XM_002027390		KZS01690	Dedicator of cytokinesis protein, partial	Daphnia magna	2.19936e-30	GTATACAAGTGCCCTTTGGGTGGCAAAAGCATTTTGCAGTAAAGCGGTGC
12L:12D	Experiment 1	DM03754P2	0.0010076	-1.5666												KZS11455	tRNA- -methyltransferase non-catalytic subunit TRM6	Daphnia magna	6.6999e-158	ACATGGAGAAGGTGAGGTGACACCTTGAAATTTTTTACAAGTAGAGACGT
12L:12D	Experiment 2	DM03798P4	0.000176744	-1.83905	Dmoj\GI13022	86	2e-14	195126255	Dmoj_GI13022	81.61	XM_002007554.1	Drosophila mojavensis	195126255	XM_002007554		JAN71010	hypothetical protein	Daphnia magna	1.77775e-79	GTCCGTCATGGAAGGCAAAGTTCGCAAGTCACACGATCACGAACAAGTTG
12L:12D	Experiment 2	DM03816P2	0.000464285	1.56288												KZS07057	Zinc finger protein 395	Daphnia magna	1.08097e-133	CGGGCCGCGCCAAATCGACGAAGAAATAAGCGATCATGAAGAAGAGTTTT
12L:12D	Experiment 2	DM03828P2	0.00223721	-1.66446												KZS07082	putative Ribosomal L1 domain-containing protein	Daphnia magna	3.68998e-180	GACATCTTCGGTTGAGGCAGCTGTGATTGCAGCATTCAAAGCATGGTCTT
12L:12D	Experiment 2	DM03830P3	0.00947976	-1.68605	LOC411640	63	1e-07	110755785	similar to DNA replication licensing factor Mcm2 (Minichromosome maintenance 2 protein) (DmMCM2)	70.92	XM_395109.3	Apis mellifera	110755785	XM_395109		JAN58587	DNA replication licensing factor mcm2	Daphnia magna	4.43245e-39	ACAGTGTCCGGCTCGCTATCGAAACGGTTGCGCAAATAAACTGTTTGTTC
12L:12D	Experiment 2	DM03843P3	0.0158601	-9.22592												KZS07607	putative Basic-leucine zipper transcription regulator giant	Daphnia magna	8.69124e-155	CGAATTTGGCGGCAGTTACGAATGGTGGAAAAGGTGGCAAAAACCCTAGA
12L:12D	Experiment 2	DM03869P1	0.000328188	-9.49752												JAN29198	Chorion peroxidase precursor	Daphnia magna	2.95857e-105	TGGATATTGTGCGCGCGTTTGCCGTCCCCACATTGTCGAGAAAACTGGGCGAATCCGCAT
12L:12D	Experiment 2	DM03870P1	0.00199761	1.71012																TTATCTTGAATAATACCACCGAAGAATCAGCCGGCCAGTACACGTGCCGG
12L:12D	Experiment 2	DM03871P3	0.000409104	-1.6183	LOC412363	61	5e-08	110765200	similar to transcription factor IIB	86.27	XM_395824.3	Apis mellifera	110765200	XM_395824		no sig match	no sig match	no sig match	no sig match	CTTAAAGTTTCAACATAATTTGTTCCATAAGCTCGGCGAGTGAAATCAGC
12L:12D	Experiment 2	DM03877P2	0.000151343	-1.77223												KZS07477	WD repeat-containing protein 18	Daphnia magna	1.11326e-70	TAGGTCTGGCAATTGTCAACTGGAAAACTGGTGGCATCGCTTAGACGTCA
12L:12D	Experiment 2	DM03930P3	0.00184484	-1.58708												no sig match	no sig match	no sig match	no sig match	TTGTGAATCCCAAACTTCTTGAGCTTGCATCTTCAAACCGTGGTGGTGGA
12L:12D	Experiment 2	DM03958P1	0.000777467	76.4376	BRAFLDRAFT_86502	64	9e-08	260828908	BRAFLDRAFT_86502	80	XM_002609359.1	Branchiostoma floridae	260828908	XM_002609359		KZS19370	putative Angiopoietin-related protein 2	Daphnia magna	3.12958e-138	CTACGAGCAACGCCTAATGTCCATATACACGCTCTACGCAATTGTTAACTATTTTAAATT
12L:12D	Experiment 2	DM03962P1	0.000571471	-1.87843												EFX74594	hypothetical protein DAPPUDRAFT_226653	Daphnia pulex	2.17565e-64	CTCTGACGCCGACGTCCTCAAAAGCCGGAAGACTTCTTGAGAGAGAGTAT
12L:12D	Experiment 2	DM03975P4	0.000614657	11.6898	Dvir\GJ17302	104	8e-20	195386591	Dvir_GJ17302	70.8	XM_002051952.1	Drosophila virilis	195386591	XM_002051952		JAN57634	putative Chitin deacetylase 3 precursor, partial	Daphnia magna	2.57345e-102	TTATTGCGCAACAAACGTCAGGTACGCAACGGCATTCGGTGTATGAACAA
12L:12D	Experiment 2	DM03977P2	0.00245269	-1.81587	TTC30B	127	8e-27	189027132	tetratricopeptide repeat domain 30B	78.77	NM_001127607.1	Rattus norvegicus	189027132	NM_001127607		JAN71078	Tetratricopeptide repeat protein 30A	Daphnia magna	2.41103e-67	GGAACGTTGGCCTGTTCTATACCCAATAACCAGATTAACTATAGACAAAT
12L:12D	Experiment 2	DM03984P2	8.03565e-06	-2.0815												JAN55370	putative Pumilio domain-containing protein	Daphnia magna	4.28174e-51	GTGAAAATGAACGATCTGAAATGATTCAGAGTCTTCGTCAGGCAGTCATC
12L:12D	Experiment 2	DM03998P3	4.23383e-05	4.7718												JAN57249	hypothetical protein	Daphnia magna	8.07044e-53	CAAAACAATGCCAGGTCGATAGCCAGCAGCGGTATTGGTCAACGAGAAAC
12L:12D	Experiment 2	DM04008P2	0.0057259	-1.53992												KZS04206	Uncharacterized protein APZ42_032471	Daphnia magna	5.18921e-106	ACTGAAAATATGAGACAAGCAGCTGTATAGTGGACCACGACCGCTGCGTG
12L:12D	Experiment 1	DM04022P1	0.00539041	-1.56956	LOC587847	59	3e-06	115740954	similar to serine/threonine kinase 36 (fused homolog, Drosophila)	68.9	XM_787557.2	Strongylocentrotus purpuratus	115740954	XM_787557		JAN80372	Serine/threonine-protein kinase fused	Daphnia magna	2.78481e-47	GAAACTAACTAAGGCATCGAAAAGCATAACAACCAAATGGAAGAGTACGA
12L:12D	Experiment 2	DM04084P1	0.00295354	-1.54642	Dpse\GA17480	120	8e-25	198461043	Dpse_GA17480	72.36	XM_001361857.2	Drosophila pseudoobscura	198461043	XM_001361857		KZS04442	GDP-L-fucose synthetase protein fx red cell NADPH-binding protein GDP-4-keto-6-deoxy-D-mannose-3,5-epimerase-4-reductase	Daphnia magna	1.71221e-82	GGCGGCAGTGGTCTAGTAGGACAAGCTATCAAGCAAGCTAAACAGCAAGA
12L:12D	Experiment 2	DM04198P3	8.62382e-05	2.11661												JAN71483	Acyl-CoA synthetase family member 2, mitochondrial	Daphnia magna	5.41729e-89	GGGGACCTAATTCGAATGAATGGCTGCTGACACAATGGGCGGCAGCAAGA
12L:12D	Experiment 1	DM04236P1	0.00222856	-1.70414												KZS19617	Neuroblastoma-amplified sequence	Daphnia magna	5.09635e-148	AGGACCACATGAGCAGATCAAGTTCACTACTGACCAATTCGGGCATGGAA
12L:12D	Experiment 2	DM04258P4	0.000212507	-1.87542												KZR99921	Uncharacterized protein APZ42_004019	Daphnia magna	1.08359e-127	TCTGCGTGCCATTTTTTGAAAATGGAGGATTCTCCAGTAAATCGAAGGAG
12L:12D	Experiment 2	DM04302P2	0.00215212	-1.63278	LOC594000	59	3e-06	115772638	similar to KIAA1401 protein	76.62	XM_793453.2	Strongylocentrotus purpuratus	115772638	XM_793453		KZS17122	Pre-rRNA-processing protein TSR1	Daphnia magna	3.58495e-100	AGAAGATATTCTGGCCAAAAAGAGGGCCATAGGGGGAAGTGATTCAGCCC
12L:12D	Experiment 2	DM04328P2	0.00717168	-1.68887												JAN57216	Fatty acid hydroxylase domain-containing protein, partial	Daphnia magna	3.73784e-12	CTGGTACCAATGAACCTGTGGATACGAAGCGTCTCGTTTCTGCTATCGGT
12L:12D	Experiment 2	DM04354P3	2.0281e-05	-1.56895	SMG	111	3e-22	157133749	AaeL_AAEL003039	79.37	XM_001662946.1	Aedes aegypti	157133749	XM_001662946		KZS09605	60S ribosomal export protein NMD3	Daphnia magna	1.37811e-59	GCCTACGTACTCAAGTCGACATTTCGGAAGGTATACCGAAGCAGGCCGTA
12L:12D	Experiment 2	DM04359P1	0.012055	1.5574												KZS16776	Uncharacterized protein APZ42_017386	Daphnia magna	2.47667e-50	TACGTCATTGACGACGAAGGCTCGTGGGCGTTAGGAGACAACTTTCTCCT
12L:12D	Experiment 2	DM04380P2	0.00069	4.33413												JAN76504	hypothetical protein	Daphnia magna	5.66055e-117	AACCCGTTGAAGGAGAAGAAGTAAGTGCCATTCCTGGGCGCTGTGAATAT
12L:12D	Experiment 2	DM04416P2	0.0010343	-1.64966	LOC550801	59	3e-07	110762549	similar to DEAD (Asp-Glu-Ala-Asp) box polypeptide 5	79.1	XM_623190.2	Apis mellifera	110762549	XM_623190		JAN53925	hypothetical protein	Daphnia magna	1.95983e-10	AAACAAAACGAAAAGTTGATAGCATCACAAGAGCCATGCGCCGCGATGGA
12L:12D	Experiment 2	DM04463P1	0.000347672	-9.69501												JAN57287	putative Cathepsin o, partial	Daphnia magna	6.14956e-31	AAATCTGAGGCGGGTTTCGCAGGAGATTTCTCACCAGCCAATGTAGACAA
12L:12D	Experiment 2	DM04470P3	0.00264638	11.5945												JAN88152	Secreted salivary gland peptide, partial	Daphnia magna	1.01855e-105	GAATTCTTCCACATGCTCTACGCAGGCACCAAACAGGTCATCGTCGATCT
12L:12D	Experiment 1	DM04474P2	0.000967339	-1.55997												no sig match	no sig match	no sig match	no sig match	AGTGTGCTGAATTATGAATATTTACACAACATGGGATTGTTAAGTAATAT
12L:12D	Experiment 2	DM04494P3	0.000121651	-1.73478												JAN84533	WD repeat-containing protein, partial	Daphnia magna	5.39122e-16	TGCCATCAATTACTTGCGCAATGGACGTAAAATGCTCATCGGTGGAAGAA
12L:12D	Experiment 2	DM04507P1	0.00305958	-1.53288												EFX81693	hypothetical protein DAPPUDRAFT_196099	Daphnia pulex	5.38869e-15	ACGCGTTGTTAGAAGAAGATCTCTTCTTTGACCATACGACACGACAAGCC
12L:12D	Experiment 1	DM04511P3	0.00205967	-1.88187	LOC410600								110763561	XM_394078		JAN78885	Adam a disintegrin and metalloprotease	Daphnia magna	3.24553e-92	TAAAGTTCACGACAACGCCCAATTGATGACGGGCGTTGATGGAAAGCATT
12L:12D	Experiment 2	DM04512P3	0.000233494	-1.62083	Dvir\GJ22459								195384616	XM_002050975		JAN66680	putative H/ACA ribonucleoprotein complex subunit	Daphnia magna	7.81897e-06	GATTTTTACCACAAACTGGAGGTGGACGTGTACAAAAACGCGGTGGAGGA
12L:12D	Experiment 2	DM04514P1	0.000519227	346.724												KZS15638	Uncharacterized protein APZ42_018856	Daphnia magna	1.99408e-119	GCGGGTTGCTGACGGCAACAGTGACGGTGTCAACTAATCTCAAAATCAAC
12L:12D	Experiment 2	DM04536P2	0.00621865	18.3772												JAN85762	hypothetical protein	Daphnia magna	1.04419e-127	GGCGAATTAAACATCAGTACGGTCCATCGAAAGCCACGAAAAGGCCGAAG
12L:12D	Experiment 1	DM04568P1	0.0196295	-2.50054	LOC100197720	114	3e-23	221135675	similar to predicted protein	69.86	XR_053567.1	Hydra magnipapillata	221135675	XR_053567		JAN94727	daphnid bacterial-ribosomal-RNA-like, possible HGT	Daphnia magna	5.86422e-06	GTTTATCCCCCGATTTAGGCAGCAATCCCAAGCTACCTGACTCTACGAGC
12L:12D	Experiment 2	DM04713P2	0.0007515	46.3388												KZS09623	putative Carboxypeptidase B	Daphnia magna	1.97495e-94	CAGCGTGGGCTACTGAAAAGCGCTACGATGGATACAAGGTAGTCCAAGTG
12L:12D	Experiment 2	DM04718P2	0.000187252	-1.71191																GGTACAGTCCACGGGTGGTTGCCGAAACGAATACATAAGCTACGGACATT
12L:12D	Experiment 2	DM04725P3	0.00532158	1.80227	Dmoj\GI14727	72	6e-10	195131846	Dmoj_GI14727	67.92	XM_002010320.1	Drosophila mojavensis	195131846	XM_002010320		JAN79434	Carboxypeptidase d, partial	Daphnia magna	2.57532e-104	ATTGACGTCACTCTACTCGATCGGTCAATCCGTCCAAGGCAGAGAGTTGT
12L:12D	Experiment 2	DM04736P3	0.000702519	15.8147												KZS16722	Salivary gland secretion-like protein	Daphnia magna	2.57387e-108	CCGGAATTTGGAAGCAACTGCAAAAGATTTGAATGGCACCAAGGCCACAA
12L:12D	Experiment 2	DM04741P4	2.62841e-05	-2.03378												KZS09067	Protein SET	Daphnia magna	1.82059e-41	GTCTGAATGAGCAAGCATCTGAAGAAGTCCTTGCAGTGGAAGTCCGTTTT
12L:12D	Experiment 2	DM04779P1	0.00396645	1.50698	Mhc	260		195386601	Myosin heavy chain	78.96	XM_002051957.1	Drosophila virilis	195386601	XM_002051957		JAN43149	Myosin heavy chain, non-muscle-like protein, partial	Daphnia magna	3.12859e-129	AGACTGGTGCAAGAGATCTTCGCTGATCACCCTGGCCAATCCGGAGGCAA
12L:12D	Experiment 2	DM04797P2	0.00207357	-1.71465												no sig match	no sig match	no sig match	no sig match	ACGGCCACCATTGTCGTTTTCCGTGACAAGGCTACCTAACCTTACCATAG
12L:12D	Experiment 2	DM04808P4	6.54302e-06	-2.04458	H2AFV	334		148235613	MGC82121 protein	80.16	NM_001092643.1	Xenopus laevis	148235613	NM_001092643		JAN90389	Histone H2A.V	Daphnia magna	7.79809e-62	TTGGCGGGAAACGCCTCGAAAGATCTCAAAGTGAAACGTATCACTCCTCG
12L:12D	Experiment 1	DM04824P2	0.00135679	-1.61381												no sig match	no sig match	no sig match	no sig match	AGCCGAAGGTGGAAAACATTTTTGGCATTGAATCTCTATGTGATGATCTT
12L:12D	Experiment 2	DM04830P1	0.000836722	-2.3304	LOC412616	116	6e-24	66514159	similar to CG10465-PA	76.1	XM_396071.2	Apis mellifera	66514159	XM_396071		EFX89907	hypothetical protein DAPPUDRAFT_299808	Daphnia pulex	1.39261e-32	GAGTGCTGCTGCTGCACCTTTTGCGGTTGAAGTTGCTTGCATTAAATCAG
12L:12D	Experiment 2	DM04878P3	0.000311307	7.34265												JAN88407	hypothetical protein	Daphnia magna	8.98859e-50	ACGTTTGATGATGTAAGGCACGAGCGTTACGGCCGACGGTATCAATTCTT
12L:12D	Experiment 1	DM04908P1	0.0168964	2.34941												JAN54292	Serine threonine-protein kinase, partial	Daphnia magna	3.1702e-76	ACGTCTTCCACTTTCTGTGCGCAAACAATTCAAATCAGAACTTAATTGATGCAATCACCT
12L:12D	Experiment 2	DM04924P1	0.00103775	16.3279												KZS03592	Uncharacterized protein APZ42_033781	Daphnia magna	1.64617e-99	GCCCCAACCGCTAATAGTTTGGCCAGCATCAACTTAGAGAACTTCGCAAC
12L:12D	Experiment 2	DM04953P1	0.00277948	-44.739												KZS18042	Uncharacterized protein APZ42_016069	Daphnia magna	3.4452e-71	CATTATGGGATTGAACGATGAAGACGACAACGATCTGCCACGATCTGCTCCGGCCGTCGA
12L:12D	Experiment 1	DM04963P3	0.0114456	-1.89896	CYP4BW4	73	1e-10	156548379	similar to cytochrome P450	78.02	XM_001603994.1	Nasonia vitripennis	156548379	XM_001603994		JAN80321	Cytochrome p450	Daphnia magna	6.85693e-68	TGCAAATCTCTGACCAATGCAATTTCTAGGTCCGGCGCTGAAAGGTACGA
12L:12D	Experiment 2	DM04969P1	0.00119336	2.20193												JAN63739	Nuclear receptor coactivator	Daphnia magna	1.5988e-75	TAAAGATGAAACCGTCCATCCACCCTGGCATAACGCACAGGGCAAAGTTATACCAATTTA
12L:12D	Experiment 2	DM05013P2	0.000804942	76.2487																CCCAGCATCTCATGAGCCTAGCAACCACGGCTTCTTTAGCAGTAACGATT
12L:12D	Experiment 2	DM05057P1	0.00583673	-2.91499												JAN57374	putative Contactin-associated protein 1/sw	Daphnia magna	1.23283e-125	GCCCAAAGTGTGAAAACCAGACGAGGTTTCCAATTGAGTGCGACCAAAGT
12L:12D	Experiment 2	DM05089P3	0.000208316	-1.59781												KZS03582	Uncharacterized protein APZ42_033776	Daphnia magna	3.8125e-97	GATACTGCAGAAGATCTGCTTCCAATTGGTGGATTCAGTGGCATGGCTGC
12L:12D	Experiment 2	DM05095P1	0.017488	-2.12245	Dpse\GA18569	64	5e-08	198464094	Dpse_GA18569	66.8	XM_001353045.2	Drosophila pseudoobscura	198464094	XM_001353045		KZS13610	DNA helicase	Daphnia magna	2.61629e-57	ACGTTCAGTTCCTCGTACTCTTCCACACAGTCGTCAACCTGTGCTGGCGTGAAACCTTTT
12L:12D	Experiment 2	DM05098P2	0.0103362	-2.33701												JAN65866	Chromosome 7 scaf14703	Daphnia magna	4.17029e-113	CGATAGCCGGATTTTGTTCATGTTGTTATGGGCGCACAAGAAGGCCTGAT
12L:12D	Experiment 2	DM05110P1	0.00123676	-1.96967												JAN93221	hypothetical protein	Daphnia magna	4.04981e-19	CGCAACCGGCTCAGTATAAAGCGAACGACGTTTTACAAACACGCTGGAAG
12L:12D	Experiment 2	DM05167P3	0.00168851	-1.7825												JAN93859	Innexin inx2	Daphnia magna	1.7913e-54	GCAAAAGGAAATGTTGGGAACGTTTTCCAAGTTGAAGGCTGCCGTCAAGC
12L:12D	Experiment 2	DM05187P3	0.000572034	5.53805												JAN46764	Spatzle 6 precursor	Daphnia magna	3.07028e-57	GAGGAATCTCCGACGAGAACTCCACCTAAAGTGAGAAGACCCCCCTATGC
12L:12D	Experiment 2	DM05193P3	0.000494733	2.66179	CpipJ_CPIJ013850	59	2e-06	170057604	CpipJ_CPIJ013850	67.65	XM_001864522.1	Culex quinquefasciatus	170057604	XM_001864522		EFX79103	hypothetical protein DAPPUDRAFT_52875	Daphnia pulex	4.81514e-11	TGATCGCAATCATGGACGCCGCTCGTGAAATGTACCAAAAAACGGAAACT
12L:12D	Experiment 2	DM05198P2	0.00060856	-12.8794												JAN73349	Sin3 histone deacetylase corepressor complex component SDS3	Daphnia magna	3.68431e-58	ACTATAGTTGCTTCGGCGATTGGGGATGCCATTATTGGAACCTCGAATAG
12L:12D	Experiment 1	DM05243P3	0.00431133	-1.73393	be2								195963356	NM_001130879		no sig match	no sig match	no sig match	no sig match	TTTATATAACAAATAACGCAGATCTCTTCATAAACTAACATCACCTATAT
12L:12D	Experiment 1	DM05258P1	0.00647634	-1.58864												no sig match	no sig match	no sig match	no sig match	CTTACTTGGCTGATGTATTTGTACAGACAATGTACTCGACTTCATCAGTA
12L:12D	Experiment 2	DM05282P3	0.000216368	8.82454												JAN81687	Collagen iv alpha 1 chain-like protein	Daphnia magna	3.48087e-144	TGGCTTCAGGCGGTATAGCTGAATCCAGGACGCCACAAGAAAAAAACAAA
12L:12D	Experiment 2	DM05298P2	4.43675e-05	2.62788												no sig match	no sig match	no sig match	no sig match	GTGATTTCTTCGTCCGTGTGGGAGTCGTAAGGAATTAAGGGCGTGAGACG
12L:12D	Experiment 1	DM05306P1	0.000936951	-1.51079												KZS07698	Beta-1,3-galactosyltransferase 5	Daphnia magna	8.71692e-97	AAATCATTTGGTACCATTGGGTGAAAAGAAATGATGAAAAACTTATTGCC
12L:12D	Experiment 2	DM05344P4	0.0117099	-75.5133												KZS07563	Uncharacterized protein APZ42_028710	Daphnia magna	2.89271e-130	TGACATTGGTGATGAATGGACCCGTGTGGATCCAATGGGAAGATGTGGAT
12L:12D	Experiment 2	DM05377P3	0.000720227	1.63473												JAN61079	Neuroligin-4, Y-linked	Daphnia magna	5.68567e-22	AGGGGCAAACTATCTAACACTACCCAAGTTTCCACCGCGTACATCTTGCC
12L:12D	Experiment 2	DM05390P2	0.000172093	9.86702												JAN33000	Angiopoietin-2	Daphnia magna	4.62046e-54	AAACTAGAAGAAACGGATGCCAGAGTGGCCGAAATCCAGCGGAAGATCAA
12L:12D	Experiment 2	DM05403P1	0.000278644	-6.09785												JAN62844	hypothetical protein	Daphnia magna	1.77702e-22	CACTGGCTACTCTTTCCATTTCGGTTCCAGCCCTCCAAGTTTCTTCCAGT
12L:12D	Experiment 2	DM05444P1	0.00912102	-2.18388												JAN89374	hypothetical protein	Daphnia magna	1.57277e-11	TCAACATGGGGAAACCTAATGAAAAGGGGAAGAACGGTTTGCGTTTACGA
12L:12D	Experiment 1	DM05480P2	0.00220925	-1.70967												no sig match	no sig match	no sig match	no sig match	CGCTGACATGTATTGAAATTTTGCCAAGGAGAAACAAACGATACAGTCAC
12L:12D	Experiment 2	DM05488P1	0.000143465	-1.7575												KZS20008	Cyclin-dependent kinase 10	Daphnia magna	4.20151e-42	GAAGAGCTTCCGCCTTACTTACCGGCTATTATGGGATGTCGCAGCGTTGGTGAATTTCAA
12L:12D	Experiment 2	DM05492P2	0.00061858	-7.592												JAN33843	Amyloid beta A4 protein	Daphnia magna	5.53556e-23	CAATTTGGACGACGTCTCTCCCGTTGCCAAATCGTTGAAAACGGAATCGT
12L:12D	Experiment 2	DM05533P2	0.000488739	26.9493																CTGATCCGTATCACCATCAGCAACAACCTTACAGGCCGGAAGAAGATGGT
12L:12D	Experiment 2	DM05545P2	0.000286442	-1.75676												no sig match	no sig match	no sig match	no sig match	CTCATCCGCCTTACCTCGAGATGATTGTTGCCGCTGTTGAGACACTCAAG
12L:12D	Experiment 2	DM05595P3	0.00292583	12.18												KZS16910	Uncharacterized protein APZ42_017536	Daphnia magna	1.59187e-123	CGTCAATCCCTCTGCTTACGTCACTTTCACTTCCGAATGGCTCGCTATCG
12L:12D	Experiment 2	DM05601P1	0.00154049	-1.51015	Dsim\GD19620								195568417	XM_002102177		KZS14724	Uncharacterized protein APZ42_020058	Daphnia magna	1.58658e-81	AAAGAAGCTGGACCTGACGTTGACTTTACGCACTGCCCTGCCGGAATTTTTCAGCGGATG
12L:12D	Experiment 1	DM05637P3	0.00540441	-1.82759												no sig match	no sig match	no sig match	no sig match	CTCGTCTGACAGCTGCTGACTCAGTTGCTACTGCTCTCTGTAGACTGAGC
12L:12D	Experiment 2	DM05663P1	0.00232906	-2.41193	LOC411502	61	1e-06	110764530	similar to CG2264-PA, isoform A	72.57	XM_394975.3	Apis mellifera	110764530	XM_394975		JAN75264	SPARC-related modular calcium-binding protein	Daphnia magna	7.1526e-154	GAGACGGCTGAACGTCGAGTGATGGAGTGGAAATTTGATCAGCTGGACAA
12L:12D	Experiment 2	DM05674P1	8.05455e-06	-2.20478												JAN52753	WD repeat-containing protein, partial	Daphnia magna	2.95347e-28	CAAAGTCGCGTGGCCGACGTCCTGTTATTAGCTGTATTCCAGAGGCAGAC
12L:12D	Experiment 2	DM05714P4	0.000854987	11.7483												JAN65747	Prostaglandin-H2 D-isomerase	Daphnia magna	6.36996e-69	GTAATAGAGCCAGGAAAACTTGGGGTTTCATTCTCCGACACCCCGGCTAC
12L:12D	Experiment 2	DM05719P1	0.000209107	7.63832												JAN43518	Collagen iv alpha 1 chain-like protein	Daphnia magna	1.7329e-66	CCGTCGCCGTCATCCTGAAGCCGGCCACCGAACGAGATCTGCAGGAACGACTTCTCCAAG
12L:12D	Experiment 2	DM05721P3	0.000240824	1.9476												no sig match	no sig match	no sig match	no sig match	TATTCCCCATTTGTCTATCCCGATCTGAAACAAGGGGGCCCACGTTTCTG
12L:12D	Experiment 2	DM05736P3	0.00948119	3.3019												JAN30509	hypothetical protein	Daphnia magna	8.64979e-100	ATGCTTCTTCCGGACGGATGTTGCGTCGTTTTCCATTTTCATTTGGTGGT
12L:12D	Experiment 2	DM05769P2	0.00381904	2.26767												KZS14386	Cuticular protein	Daphnia magna	7.33819e-35	ACTCTTGACCGATGAAACACCGCCGTCCTTTCCGTAATATTCAGGCAGAC
12L:12D	Experiment 1	DM05787P4	0.00220867	-1.70822																GTCTGTACTGACACGCGGAGTACTGGGAATGTCGGTCAAACTATCGTCGA
12L:12D	Experiment 2	DM05794P1	0.00103756	1.65192												JAN67457	hypothetical protein	Daphnia magna	4.64668e-42	TCGTGCAACATTTCCCAGCATATAATACTCCCGTGCTGGGCTATGGAACA
12L:12D	Experiment 2	DM05827P3	0.000157591	-1.98992												JAN75679	hypothetical protein	Daphnia magna	7.09194e-83	TGCAGCGTCGCTAAAAGCAATCTTTTCCACGTCGAAACCCTAACCCAATG
12L:12D	Experiment 2	DM05883P1	0.000578428	2.48086												JAN52798	Glutathione s-transferase, partial	Daphnia magna	2.63566e-36	ACATCCGCTTCCCTCACAGCGAATGGCCCGCCATTAAACCCAGCACGCCGTTTGGCCAAG
12L:12D	Experiment 2	DM05972P3	0.0306684	-8.73776												KZS12766	Uncharacterized protein APZ42_022036	Daphnia magna	2.3174e-16	GCAACATATTCTGCCGTAACTGTAATGGTGGTTGCCGAAGAGGAAAGACA
12L:12D	Experiment 2	DM06037P2	0.00329905	-6.10944	Dmoj\GI12010	84	7e-14	195127288	Dmoj_GI12010	74.64	XM_002008065.1	Drosophila mojavensis	195127288	XM_002008065		JAN51902	Endocuticle structural glycoprotein SgAbd-2	Daphnia magna	9.07922e-18	TTGCCACTTTCCTGCACCTTTAGTGCCATCAGCGCTCTCAAAATCGAAAG
12L:12D	Experiment 2	DM06041P3	0.0030377	1.61529	PDH	90	1e-15	157109491	AaeL_AAEL005308	71.66	XM_001650646.1	Aedes aegypti	157109491	XM_001650646		JAN66822	Pyruvate dehydrogenase E1 component subunit alpha, somatic form, mitochondrial	Daphnia magna	8.34401e-16	GTTACACTGAGGTGTCTTGGAAGACAGGTGCACCAGCAAAACAAATCCCT
12L:12D	Experiment 2	DM06044P1	0.00282616	-1.74773												KZS10607	Vitelline membrane outer layer protein 1	Daphnia magna	4.12168e-27	GAATTCATTTGCCCGGCAAATACGTTCCTGACGTCGTGCCAACTGCGTGTGGAAGGCCGT
12L:12D	Experiment 2	DM06127P1	0.0141425	1.51932	AgaP_AGAP007175	72	2e-10	158286128	Phosphatidate cytidylyltransferase	72.41	XM_308594.4	Anopheles gambiae	158286128	XM_308594		EFX83743	hypothetical protein DAPPUDRAFT_315618	Daphnia pulex	1.97707e-06	AATAACTTTGAGTGACGACTATCAAGAGGGCAACGTGGGTCCACGCGAAGAGCGAAAATT
12L:12D	Experiment 2	DM06182P1	0.000287292	300.267												no sig match	no sig match	no sig match	no sig match	AGGAAGTGTCCCAACCCGTTTACGGTTAATACCGATGCATCAACAAGTCTCATTTCCTAG
12L:12D	Experiment 2	DM06215P1	0.0311524	-1.51194	AgaP_AGAP000327								158288984	XM_310789		KZS15316	Tyrosine aminotransferase	Daphnia magna	3.80175e-16	AATATGGCCATTAGAAAGTGGCTCCTCCTTGCCCAGGGTGAGAGGTGCGACATAGTGAGC
12L:12D	Experiment 2	DM06250P1	0.00260486	-2.01339												JAN60899	putative Ubie/coq5 methyltransferase, partial	Daphnia magna	9.27053e-42	AGCACTCTCGTCGTATGGATTAGCCAGCCATGTTTTCATTCGTCCCACAA
12L:12D	Experiment 1	DM06284P4	0.00524001	-1.66902												JAN42660	Annexin x	Daphnia magna	1.35353e-17	TGAATCTCGGAGTCGTTGGGCGAAAATATACGTTCCGATTCACTGCGCAT
12L:12D	Experiment 2	DM06285P2	0.00143398	1.62158	Dana\GF15330	68	8e-09	194759861	Dana_GF15330	81.94	XM_001962130.1	Drosophila ananassae	194759861	XM_001962130		JAN83032	hypothetical protein	Daphnia magna	1.04975e-21	ATTCTGCTGCTGTCTCTTCCTCTGGCTCCTCTACGAAGGGATGTAAAGCA
12L:12D	Experiment 1	DM06298P1	0.000550077	-1.55523	DNAJC3								11560029	NM_022232		JAN89106	DnaJ subfamily C member	Daphnia magna	1.17925e-13	TGCAACGCATCCTTGGTAATTATTGTCATTGGCATTAGCCTGTAGATCCT
12L:12D	Experiment 2	DM06319P2	0.0119153	1.63424	SNOG_05978	59	6e-06	169605890	SNOG_05978	69.18	XM_001796314.1	Phaeosphaeria nodorum	169605890	XM_001796314		JAN59167	hypothetical protein, partial	Daphnia magna	3.61248e-29	ATCGATGCTGCCCATTGTGTTAGGAACACCAACGTTGACGTCATGCGAGT
12L:12D	Experiment 2	DM06345P2	0.0003417	23.6263												KZS15639	Uncharacterized protein APZ42_018848	Daphnia magna	3.31374e-21	AGCAGAAACGCGTCACCTTAGAGAATGTCGAGGAGAACGACGAGGAAGAT
12L:12D	Experiment 2	DM06389P1	0.00109957	-1.52188												KZS07223	60S ribosomal protein L34	Daphnia magna	2.03127e-10	CCGATCACCAAGTGACGCCTTATCCAACTCACCCAACGGTTAACTTATCG
12L:12D	Experiment 2	DM06417P3	0.000277575	3.92026												JAN69165	Apolipoprotein d, partial	Daphnia magna	3.56902e-19	TGGACGGGAATTGTTCACGTGTTAGGATCCACGCAATTTGTGAATTGAAA
12L:12D	Experiment 1	DM06438P1	0.0142989	-1.50846	BRAFLDRAFT_241871	63	5e-07	260784140	BRAFLDRAFT_241871	74.8	XM_002587081.1	Branchiostoma floridae	260784140	XM_002587081		JAN74555	hypothetical protein	Daphnia magna	6.54552e-22	GTAGTAAGTTGGGGCAACGTAATACCTGGGCAGCCTCGGTGGTGTAGTAG
12L:12D	Experiment 2	DM06452P2	0.00139391	-2.25628	T-cp1	97	8e-18	28572125	Tcp1-like	80.17	NM_079726.3	Drosophila melanogaster	28572125	NM_079726		JAN33930	T-complex protein 1 subunit alpha, partial	Daphnia magna	1.23916e-07	TTCACTCCATGAATTCAGCGTTCTCTACGAACAGCTGATTAAAACGACGT
12L:12D	Experiment 2	DM06502P3	0.000222478	20.7329	Dana\GF12374	57	2e-05	194753006	Dana_GF12374	79.41	XM_001958774.1	Drosophila ananassae	194753006	XM_001958774		JAN71672	hypothetical protein	Daphnia magna	1.56479e-55	AGAAAGGCAGTTGCGGCGATGAAACTGCAAACGGGTTAAGCTCTATAGGC
12L:12D	Experiment 2	DM06543P1	0.00103826	5.71882												KZS12509	Uncharacterized protein APZ42_022613	Daphnia magna	1.18984e-47	CACCGCGTCCCGTAAGAGCGGCTATTTCTTCGGCCGTGAGCGGAATTTGA
12L:12D	Experiment 2	DM06545P2	0.000353096	-1.98129												KZS03511	Uncharacterized protein APZ42_033708	Daphnia magna	1.13132e-98	GCTCCCGCATTTTGGGGTTATTACTTGCCTCCAAGCTACAACGAAAACCA
12L:12D	Experiment 2	DM06571P2	0.00548571	17.6392												KZS08217	Uncharacterized protein APZ42_027866	Daphnia magna	6.58853e-22	GGAGGTGTAGTGACCCGCATTTCCACGGTTGTAGCCGAATTCGTATTCTT
12L:12D	Experiment 2	DM06575P4	0.00104757	2.15864	YALI0C03894g	59	4e-06	50547896	YALI0C03894g	87.23	XM_501418.1	Yarrowia lipolytica	50547896	XM_501418		no sig match	no sig match	no sig match	no sig match	GTTCCTGGGGTCCCGTCTTTGTCCATCCTTTCCCGGAAGTCCTTGAGATC
12L:12D	Experiment 2	DM06581P1	0.000767977	39.3519												KZS19370	putative Angiopoietin-related protein 2	Daphnia magna	8.1698e-18	CCACGACACCAGAGTGCCCACACCTCGAGATATCCTTTCTGTCAACGTAT
12L:12D	Experiment 2	DM06604P3	0.000400635	108.656												KZS04931	Uncharacterized protein APZ42_032021	Daphnia magna	2.0586e-14	TCCGTAACACAGCGGACATACTTACGCCTGAAGTATTTCAACAAATCGAA
12L:12D	Experiment 2	DM06634P3	0.00816012	-9.24257	LOC100146170	92	9e-16	194238403	similar to hCG2040151	75.62	XM_001916360.1	Equus caballus	194238403	XM_001916360		KZR97872	Uncharacterized protein APZ42_007021	Daphnia magna	1.78077e-26	GTTCCCAGTTGCTCCCCAATACGAAATCCACCAATACCATCACGCCGTTG
12L:12D	Experiment 2	DM06652P1	0.00066247	-4.90686												JAN70453	Sulfotransferase sult, partial	Daphnia magna	6.3304e-31	CTTCCAACATTCCCCTTTGGTTACTACGCCCCTGCTCCCCATTTCGGTTACAGTTACGGA
12L:12D	Experiment 2	DM06687P1	0.000267019	-4.22839	MONBRDRAFT_26400	77	2e-11	167525187	MONBRDRAFT_26400	73.91	XM_001746877.1	Monosiga brevicollis	167525187	XM_001746877		JAN49168	hypothetical protein	Daphnia magna	1.65804e-46	GGCCGCTCCTGCCATTCCCGCTACGCCTTGTCTGACGCATGCAGCTCCAGTTGCTTATGG
12L:12D	Experiment 2	DM06708P3	0.00101598	1.76208												JAN61064	MIF4G domain-containing protein, partial	Daphnia magna	1.87548e-09	AATGGCGTTCCATATGGCAAACATCTTGTTGGGAAGCTCTGTCTCGACAT
12L:12D	Experiment 2	DM06710P2	0.000481287	-12.4932												no sig match	no sig match	no sig match	no sig match	TCCATACGCAGCCCCCTTCCCCTGTCTCTTATTAGAATGGTGCCAAAATT
12L:12D	Experiment 2	DM06716P1	0.00133431	-1.51599												JAN68455	hypothetical protein	Daphnia magna	1.30626e-30	CTTTTTGATTGCTATGAATGTACCCGGCACGTTGGTGGCTGCTGAATGGA
12L:12D	Experiment 2	DM06720P1	0.00580123	-1.57037												JAN42797	Helicase c-terminal domain containing protein	Daphnia magna	8.84904e-40	GGTGCCTCTGCCCGCTAAGTTAGTGGCGACGATTCACTTGACCAATTTTA
12L:12D	Experiment 2	DM06742P2	0.0024302	-192.889												KZS06954	Uncharacterized protein APZ42_029480	Daphnia magna	7.85569e-18	AAGAGAGCACTACACGCTGGTATGGGTTCAAAGTTTAGCAAACACCCCCA
12L:12D	Experiment 2	DM06765P4	0.0037743	5.69611												KZS12916	Uncharacterized protein APZ42_022158	Daphnia magna	5.93799e-29	GTCCATCTGTCGTTTAAAGTGTTGCTCCTTTTCGGTCTAATACTTGGCCA
12L:12D	Experiment 2	DM06767P1	0.000979819	-2.67046												JAN61382	Caveolin-1, partial	Daphnia magna	1.6304e-06	CTTCACCGGTACGCGCTTCTGGATTTATCGTCTGCTATCGGCCATCCTTG
12L:12D	Experiment 2	DM06782P2	5.46961e-05	-1.88741												JAN74206	Sphingosine-1-phosphate phosphatase	Daphnia magna	2.86815e-13	TTTCCTCTCGAGACCGAAAATGGCGTTGAATATTGGCGACGTGTATGGGT
12L:12D	Experiment 2	DM06803P4	0.00209612	13.2805												KZS17497	Uncharacterized protein APZ42_016349	Daphnia magna	4.2327e-21	GTCGCACTGTCAGGTGTCCAGCGGATTACCGTTCAGCATCTCCGGCGATG
12L:12D	Experiment 2	DM06814P3	0.000622958	33.5694												JAN59056	hypothetical protein, partial	Daphnia magna	2.54771e-21	TCCCAAAGGGTCAGCCACCTGCTGCCGTATTCACTAGAAGAACTAAGAGA
12L:12D	Experiment 2	DM06832P1	0.000129466	71.4812												KZS11272	Uncharacterized protein APZ42_024006	Daphnia magna	3.47219e-32	CGTTATGATGGCTACCGTGGTCGTAAAGTATAACGAATATTACAAGGGCGTGCAATCAAA
12L:12D	Experiment 2	DM06849P1	0.000746578	1.73119												no sig match	no sig match	no sig match	no sig match	TTTCCTCACGTCATCAGTCATCACTTTCTTTCACACACAATTTCTCTCTA
12L:12D	Experiment 2	DM06854P1	0.0120951	1.91107												BAI66432	transformer	Daphnia magna	1.90013e-07	TTTTCCATCATCCACCGGGCGCCGTATCATACAAATCATGTTGCCAGTTG
12L:12D	Experiment 2	DM06858P3	0.00093179	-2.148												KZS03405	Tyrosine 3-monooxygenase	Daphnia magna	1.05766e-16	CTCAAGTTAATGAAGCAAAGTACATCACTTAGCCGTGTGACGGTCGCCAG
12L:12D	Experiment 2	DM06870P2	0.000119793	65.7498												JAN80676	hypothetical protein	Daphnia magna	1.90462e-11	ACCACCAGTACTTTTAGCAACCAGAGCCCATGAAGATTTTGGCATTTGTC
12L:12D	Experiment 2	DM06913P1	0.00261779	-1.57741																ACCGTGCGACTCGGCTTTTACGTCAAGAGGAAAGACTATTTGTCTGGCGT
12L:12D	Experiment 2	DM06915P3	0.00164765	98.7102												JAN31660	hypothetical protein	Daphnia magna	2.02405e-08	GCCACCGCGCTGGTGTTCAGTATGGTCGCTAGACAAAGAAAATCACGATT
12L:12D	Experiment 2	DM06922P2	0.0449351	-4.89387												JAN60799	hypothetical protein	Daphnia magna	1.88244e-35	GAGCCACCGCAGACCAGTCGATCGGGTACGTAACACGACCTGGTGTAATG
12L:12D	Experiment 2	DM06943P3	0.00434231	-2.28048	Dper\GL25891	75	1e-11	195155424	Dper_GL25891	80.68	XM_002018569.1	Drosophila persimilis	195155424	XM_002018569		EFX75153	hypothetical protein DAPPUDRAFT_226459	Daphnia pulex	1.12618e-09	AGGTTGCTGAAACTTCGAATGGAACAAAAATGACTTTTGTTGAATTGGGT
12L:12D	Experiment 2	DM06980P3	9.37722e-05	-1.58525												KZS21975	Akirin	Daphnia magna	1.21865e-12	TTACACCGAAGATATCTAGAATGGCTACTAATGTGTCTGGATTTCACAAG
12L:12D	Experiment 2	DM06981P1	0.00100358	4.26364												JAN67709	hypothetical protein	Daphnia magna	2.39509e-10	TATTGGACTTGGTGGAGGAAGGACAGGTGGATGATAAATCAAGTTATACC
12L:12D	Experiment 2	DM07003P1	0.000555514	16.9024												KZS08971	Uncharacterized protein APZ42_026982	Daphnia magna	1.21167e-22	AATCAAGTTTAAACGGAAGCGACACACCAATGGCAGTAACCTCTCCCTCCAATCAGATGA
12L:12D	Experiment 2	DM07027P3	0.000353342	-20.575												KZS14505	Chymase	Daphnia magna	3.1727e-19	GGCGAGACCCACTCTGTGTGGCGGGACAGTGATAAGTGAAAACCATATTC
12L:12D	Experiment 2	DM07032P4	0.000440918	-37.0926												JAN53297	hypothetical protein	Daphnia magna	1.63019e-12	TGGGCTACTCTCATCACGCCATCTCTTCTCCTTCATTCGCCTACCCTTAC
12L:12D	Experiment 2	DM07099P3	4.78778e-05	13.4199												JAN89480	hypothetical protein	Daphnia magna	9.83477e-33	GCGCAGTTGACCTGGACTTTGGTGTTTTGGGTAATAAGCCGTCAAACCAA
12L:12D	Experiment 2	DM07108P3	0.0210279	-6.24035												KZS16897	Uncharacterized protein APZ42_017538	Daphnia magna	3.56033e-35	CAGAGAGATTCAGCCAGCCCAGACGGGAACTGTTATCATCCAAGTCGGAT
12L:12D	Experiment 2	DM07114P2	0.000437732	529.122												JAN52147	hypothetical protein	Daphnia magna	5.2343e-22	TGGGCGATAGCGCAGACGTACTCAATCCAGAAGATCCCCGACTTTTACTA
12L:12D	Experiment 2	DM07137P3	0.000204689	-60.5826												JAN63956	hypothetical protein	Daphnia magna	8.32165e-11	TCGACCAGGAGGCAAAGGATGAAATTGAAGTCGACCAGGAGCCAAACGAA
12L:12D	Experiment 1	DM07202P1	0.0465462	-1.56903												KZS06151	Uncharacterized protein APZ42_030656	Daphnia magna	1.95478e-43	CAATTAAGGATGAAGTTCACAGAACGGCACCCCCAGACACCATCGCAATG
12L:12D	Experiment 2	DM07217P3	9.21047e-05	3.53769	BACOIKO003_32	73	1e-10	172087391	BACOIKO003_32	69.73	XM_001913203.1	Oikopleura dioica	172087391	XM_001913203		no sig match	no sig match	no sig match	no sig match	TCGTGCTGGGTGTCGTGCTCGTAGTGGTGGAAGAGACCGGGCACAGTTTC
12L:12D	Experiment 2	DM07224P1	0.00037268	73.1541												JAN46451	Brain chitinase and chia	Daphnia magna	1.56868e-26	CTCTCCAACCGTCGCCAATGGAAGTGTTCCTTATGGGGATACCGTTATGG
12L:12D	Experiment 2	DM07234P2	0.000568508	-92.0299												KZS20129	Uncharacterized protein APZ42_013282	Daphnia magna	6.39265e-46	ATGACTTGTACTCGAAGAGCGTCGATTTGAACAAGGACGGCCAACCTGAC
12L:12D	Experiment 1	DM07238P1	0.00203325	-1.67286												JAN74139	hypothetical protein	Daphnia magna	1.37589e-20	ACTCTGAAAATATCTAATGAGAAAAATCATTTCTGAGCTATTTGAATGAA
12L:12D	Experiment 2	DM07243P3	0.000383523	6.67266												JAN41723	hypothetical protein, partial	Daphnia magna	2.55642e-39	GACATGGAAGAGTTGGAATTGTATTCCGACAGGCTGATTCCACTCGCCGT
12L:12D	Experiment 1	DM07267P2	0.000118517	2.5915												JAN55447	hypothetical protein, partial	Daphnia magna	8.97752e-18	CGGCAACTGCAGTGGACGTATCCAGCATCAGAGCAAAAATCAAGGCAAAA
12L:12D	Experiment 2	DM07279P1	0.000499764	299.677												KZS15638	Uncharacterized protein APZ42_018856	Daphnia magna	1.58641e-29	TCAGCTTTTCAGCGGGTTGCTGGACGGCAACAGTGACGGTGTCAACTAAT
12L:12D	Experiment 1	DM07300P1	0.00220516	-1.69038												JAN82311	hypothetical protein	Daphnia magna	5.14418e-12	TGTGGTTATGCCTCAAACCATAATGGCTATAACCGACCTGAACTCAGTCCCAACAACACC
12L:12D	Experiment 2	DM07301P2	0.000323524	-2.53692																AGGATTCTTTCGACGAATGGAAAAAGATTTTTCCAGAGAAAACACTTTTG
12L:12D	Experiment 2	DM07335P4	0.000624652	7.06719												KZS15638	Uncharacterized protein APZ42_018856	Daphnia magna	9.18154e-22	TTTGATTTTGAGATTAGTTGACACCGTCACTGTTGCCGTCAGCAACCCGC
12L:12D	Experiment 1	DM07337P1	0.00314997	-2.04533												JAN83823	Patatin phospholipase domain-containing protein 2	Daphnia magna	3.11527e-11	CAGCAATCCCACGTTAAAGCTTGGCATATCAATCTTTATCCTGACTTAAATACATTCCCA
12L:12D	Experiment 2	DM07346P1	0.00457007	8.39788												KZS16924	Uncharacterized protein APZ42_017557, partial	Daphnia magna	1.59011e-12	GCTCCGGTACTGACCACCACGAGATTCAGGAAGCCGTTTTCGAATCTAGG
12L:12D	Experiment 2	DM07410P2	9.65263e-05	-2.18162												JAN58418	hypothetical protein	Daphnia magna	8.28754e-40	GATTTCTGGATCCGCTCTAAACGCCCAGAGGGGGAATAATCTTGAGCTGG
12L:12D	Experiment 2	DM07430P1	0.00027218	-236.075												KZS05210	Uncharacterized protein APZ42_031767	Daphnia magna	2.57844e-11	TGACGTCTGGGCTGCCAAAGCTGAACATTATAAGGCTTACCGCTACTGTC
12L:12D	Experiment 2	DM07444P1	0.00433311	24.9353												JAN70258	hypothetical protein	Daphnia magna	5.35061e-56	CTTTCAACCCCGCTCACCACCGTGTCGCCCGCCAGACCAATGTTGATCGCGAACCCGAAG
12L:12D	Experiment 1	DM07448P3	0.0203601	-2.97092												JAN55907	hypothetical protein, partial	Daphnia magna	3.59539e-25	AACTTGCGATTTCTTAATAGGCAACACGATTGCCTTTCGGACGGCCGATG
12L:12D	Experiment 2	DM07482P3	3.25318e-05	21.0263												KZS16786	Uncharacterized protein APZ42_017395	Daphnia magna	7.14569e-17	CGTTGACACGCTCCAGTGACATCCACCAAATTGGCACACAGCGATTTCTT
12L:12D	Experiment 2	DM07490P1	0.0154852	-1.53394	LOC100136257								185132643	NM_001124521		JAN87554	hypothetical protein	Daphnia magna	6.75683e-19	CAATTACTTGATGCCTCGCCTTAGCCATCCCAACGACCTCAAAGTGTCTAAAATGTTGTT
12L:12D	Experiment 1	DM07541P3	0.00391896	-1.76315												JAN91868	Ana3	Daphnia magna	3.63613e-69	TTTGCAGAGATGAGGTATCAGCCACTGACAAAAGTGCTGTACTCGACGCG
12L:12D	Experiment 2	DM07569P1	0.000353914	6.16491												JAN45051	Prostaglandin-H2 D-isomerase	Daphnia magna	1.31322e-30	ATGTTGAATCCTTCGTTGGTTACGCCGATACTACTTGCTGTCTTTGCGTA
12L:12D	Experiment 2	DM07582P3	0.00182675	4.10655												JAN40639	hypothetical protein	Daphnia magna	1.36379e-33	GATGTGACTTGCAAGTCCGTTTTGATGGCTTGGATTTGCGTCTTTGCGTC
12L:12D	Experiment 2	DM07590P3	0.00186923	1.58907												JAN53622	hypothetical protein, partial	Daphnia magna	7.41376e-27	CCTTGAAAAGAGACTAAAGAAGCATTGGAATTACCGGGCAGACGGGCTCG
12L:12D	Experiment 2	DM07645P1	0.00456663	7.82591												no sig match	no sig match	no sig match	no sig match	TCTTTGCGTTCAAGCTGCCAAAAAGATTGCAAGGACAAGACGTCGTTCGT
12L:12D	Experiment 2	DM07670P3	0.00132518	7.29412												EFX81490	hypothetical protein DAPPUDRAFT_317627	Daphnia pulex	2.23213e-43	AAAGGTTACATCCCAAAGAGTCCTTTAGGTCGAAACGTCAACGGACATTC
12L:12D	Experiment 1	DM07688P3	0.0430304	2.09564												JAN84023	hypothetical protein, partial	Daphnia magna	1.11672e-14	GGCTCCGGGGACAATGTGGAAACTTTCTACAATCAATACAACTCGCAGGT
12L:12D	Experiment 2	DM07721P2	0.000136925	-7.495												no sig match	no sig match	no sig match	no sig match	CCTCTGCTGTTTTGATGCGCTACATATTAACTACTGCTACACACCCACAA
12L:12D	Experiment 2	DM07734P1	0.00137276	-1.74651												KZS17384	Thymidine phosphorylase	Daphnia magna	2.84786e-34	CATTGAGTTGAACTCCCACTGCAGGCAGGATAATATCGGAAGCTCGTGCT
12L:12D	Experiment 2	DM07782P1	0.000424101	-4.47793												no sig match	no sig match	no sig match	no sig match	TGCGCCCTCAACTGAAAGAACAGCTACAGATTGTTTATAAAACCCAAGGA
12L:12D	Experiment 2	DM07793P1	0.00154292	76.0805																CATCGTTCCTGTTCTTTGGAATGCCTGCCGAGAACCAACATGTTATCGGC
12L:12D	Experiment 2	DM07799P3	0.000499047	-5.75117												JAN48447	hypothetical protein, partial	Daphnia magna	6.73437e-07	TGATCTACAGGACCTGCCAACGGTGGACGATGCTGCAAAGGCTAAATTAA
12L:12D	Experiment 2	DM07813P1	0.00104669	-1.62034												KZS19326	Uncharacterized protein APZ42_014176	Daphnia magna	1.21415e-10	AACTCCGATTGCACCGGTGAGGCAACTGGCGTTGGATCCCATGACTTCTC
12L:12D	Experiment 2	DM07823P3	0.000214135	-1.62573												JAN66229	Nucleolar and coiled-body phosphoprotein	Daphnia magna	1.62134e-13	TGGAAGTGCACGCAGAACGCCCAACACTCCATTTCGCCGTGTCCGAGAAG
12L:12D	Experiment 2	DM07860P4	0.00171688	76.6307												JAN57406	Carbonic anhydrase-related-like protein, partial	Daphnia magna	1.68191e-08	GTTAACTATGCCTTAATCTTGGCCATAAAGCAAATTAGCATCTCCTGACT
12L:12D	Experiment 2	DM07874P3	0.00367222	-3.74025												no sig match	no sig match	no sig match	no sig match	GTCAAGTCATCGCCTAATAACCAAACGGAAGAGCGCCCGTAACCCGGATA
12L:12D	Experiment 2	DM07877P1	0.00350363	32.8289												no sig match	no sig match	no sig match	no sig match	GACGAAAGACCGCCGTCCAACAGCCAGCTCATTCGTTATTTAACAAAAGC
12L:12D	Experiment 1	DM07902P1	0.00231157	-1.85855												no sig match	no sig match	no sig match	no sig match	ACATACAGATTACGATTGATTACTCACGGGTTATTGTAGCAAATTTTACT
12L:12D	Experiment 1	DM07961P1	0.00210415	-1.62493												JAN77474	hypothetical protein, partial	Daphnia magna	4.24802e-11	TCTGCAGCTCGTATTCCCATATCCTGGTCGAATTGGAAAATCACGCGTCA
12L:12D	Experiment 2	DM07976P4	0.00641268	5.89792												no sig match	no sig match	no sig match	no sig match	TTGACGAGACATCAGATGGCTGAGAGAAACTAACCGATTAATTGAACGTC
12L:12D	Experiment 2	DM07986P1	0.000227025	-1.74321												JAN93772	hypothetical protein	Daphnia magna	2.0762e-09	AACCCGAATCCTCCTGCGTGAGTTAATAATGCCTATGGAGATGAGCTCGT
12L:12D	Experiment 1	DM07998P1	0.00527711	-1.81625												no sig match	no sig match	no sig match	no sig match	AAGGACGTGATTGATCTGCAGGAGGCTTTCTACAACTTTGACCAGGACCA
12L:12D	Experiment 2	DM08030P2	7.12901e-05	36.8905												no sig match	no sig match	no sig match	no sig match	CTGGGCGGTCTATCCGGATTCGGAAATCCGAACGGGTTTGGCAGTGTTTC
12L:12D	Experiment 2	DM08081P2	7.10362e-05	18.5988												JAN86405	hypothetical protein	Daphnia magna	5.90613e-21	TGATTGGAGGGGGTTATGCTTCGGTCGTGTTATCAAAGATGCGGGATGAC
12L:12D	Experiment 2	DM08216P1	0.00160007	-1.51412												no sig match	no sig match	no sig match	no sig match	GGGAGTTGAACTCGGATCACAAGGTGCCCCGATCACCAAGTGACGCCTTATCCAACTCAC
12L:12D	Experiment 2	DM08227P2	0.000544027	1.53951												no sig match	no sig match	no sig match	no sig match	CGAAGAAGCTATATCACAGGCATGTACGATGGGGGATGATACATATGAAC
12L:12D	Experiment 2	DM08364P1	0.00195526	18.0855												JAN56505	hypothetical protein, partial	Daphnia magna	1.00663e-07	GAAGGTTTTTCTCTTCAGGATAGGGAATATTTCCTCGGAGATGTGGAAGG
12L:12D	Experiment 1	DM08368P3	0.0059002	-1.79695												JAN83114	hypothetical protein	Daphnia magna	1.04334e-20	TATCACGTATAGTTAGCCAACGGCAAAGCGCAATGCAGATGCAAAAGGGC
12L:12D	Experiment 1	DM08369P3	0.00231745	-1.6751												no sig match	no sig match	no sig match	no sig match	CCATTGAAACATTGATTCAAAAGCCAATCCACAATATGCAAAAGTTTCTT
12L:12D	Experiment 2	DM08380P2	1.5499e-05	-2.34334												KZR99755	Uncharacterized protein APZ42_004263, partial	Daphnia magna	1.96911e-36	CGCTTCAGTTCCTGCCTTTGCCGACATTCACGAATCAAGTGACAGTTCAC
12L:12D	Experiment 2	DM08395P2	0.00207636	-6.12546												KZS21667	Uncharacterized protein APZ42_011655	Daphnia magna	2.61535e-10	AACTAGAGGAAGAAATGCAACAAGAAGGAGACGAAGTGGACTCAGACAAA
12L:12D	Experiment 2	DM08414P4	0.00476659	-3.82245												KZS02956	Uncharacterized protein APZ42_034398	Daphnia magna	2.11648e-07	TTTACCATTTCTCGAAAGACATTTGCCGTCTTCTTGTGAGACGCACTCGC
12L:12D	Experiment 2	DM08419P1	0.000270208	-8.25194	Dwil\GK16804	59	3e-06	195428189	Dwil_GK16804	76.83	XM_002062121.1	Drosophila willistoni	195428189	XM_002062121		KZS15332	Uncharacterized protein APZ42_019126, partial	Daphnia magna	4.57278e-07	GGTTGCTGCCGTTGCTGCTGCACCCCAGTTCTATCCTGGCTACTCTTCCCTTGGCTACTC
12L:12D	Experiment 2	DM08434P2	0.00806181	132.331												JAN43224	hypothetical protein	Daphnia magna	3.57586e-21	AAATTCGCGAGGTGAAAAGCCTTACCCGCTTTTGCTTTCGCCATTCCTTA
12L:12D	Experiment 2	DM08436P1	3.54496e-05	-1.72404	C27H5.3	55	4e-05	193204172	C27H5.3	67.44	NM_063082.3	Caenorhabditis elegans	193204172	NM_063082		KZS04831	Uncharacterized protein APZ42_032180	Daphnia magna	7.16296e-09	ACGTGGAGATCGCGGTGGTCGAGGGTTTTCTCGTGGAGGAGATCGAGGAT
12L:12D	Experiment 2	DM08443P3	0.000870644	-6.7834												JAN33875	putative Clip-domain serine protease	Daphnia magna	6.80369e-20	CGCAACGGGGAAACGCGTTGTTTCCGGCGCAACAATATTGGAAATTATTT
12L:12D	Experiment 2	DM08461P3	0.00852314	3.09598												KZS14727	Uncharacterized protein APZ42_020075	Daphnia magna	6.97335e-20	CGGCTCTGTCGCCCTTTGCGTTCCGGCTAACAATCTAGCGGCCAATCCAG
12L:12D	Experiment 2	DM08495P1	0.000269446	-31.3236												JAN69516	hypothetical protein	Daphnia magna	2.75439e-06	AATGGGCTTTGGCTTGGGAGCTCCTCTTCTCTCTAAAGTTAGTTACCAGC
12L:12D	Experiment 1	DM08499P2	0.022329	1.70595												KZS16314	C-type lectin domain family 6 member A	Daphnia magna	5.05603e-19	ACAATAACATTTGTTTCCCAAAGAACCAGCAGGGCACGCTCGTATTGCCT
12L:12D	Experiment 1	DM08511P1	0.00201636	-1.59155												no sig match	no sig match	no sig match	no sig match	TGATGTGGTTCAATGAGACAACTTGTAAAAGTGAATCAACAAGGTGTGCA
12L:12D	Experiment 2	DM08522P1	6.82095e-05	18.371												JAN35264	putative Cuticle protein	Daphnia magna	1.8198e-08	AAGCTCCTGAATCTCAACCCCTAATGCCTTATAGCCTTCGCTTGGGACGT
12L:12D	Experiment 2	DM08541P1	0.0193322	-2.36903												no sig match	no sig match	no sig match	no sig match	TTCGAAGCGTCCAAACGTGTCTTTCTGTATCTCTGCATTATTGTCTTCGA
12L:12D	Experiment 2	DM08561P2	0.000672244	-1.7856												no sig match	no sig match	no sig match	no sig match	GCTGTTCGCGAAAAGATTGAGCACATTGAGAGTAGTAGCAACAACAGTAG
12L:12D	Experiment 2	DM08568P3	0.00776593	-2.20709												JAN61246	hypothetical protein, partial	Daphnia magna	4.88002e-11	CATTCCAAACGGTGGATTGGTTTCTAACCCTGTTCGAAATCAAGTGGCTG
12L:12D	Experiment 2	DM08571P2	0.0015541	39.0446												JAN87430	hypothetical protein, partial	Daphnia magna	1.38754e-13	CGTCGCTTCACAAACAATAAACAACAACATGGCTTCTATCAAGATGATCG
12L:12D	Experiment 2	DM08616P1	0.00622669	-2.38709												JAN86854	hypothetical protein	Daphnia magna	2.22237e-24	TCCTTTTCGGAGCTCGCTTTACGACGGGTCCTTCCCATGGTAACCCGTGGTTAAACTACC
12L:12D	Experiment 1	DM08625P4	0.00138026	-1.53067												JAN38423	hypothetical protein	Daphnia magna	8.82436e-12	TCTGCGTACGTAGCGTTCATTTTAATACAGCATCCTTAATCGATGAAAGT
12L:12D	Experiment 2	DM08656P1	0.00170566	-4.864												no sig match	no sig match	no sig match	no sig match	TCGCCACCACATGTGCCAGAACGGAAGGAGGTGACATGGCCGACGATGGA
12L:12D	Experiment 2	DM08664P2	0.012975	5.18756												EFX82433	hypothetical protein DAPPUDRAFT_302605	Daphnia pulex	1.25188e-10	GAGCCGGCCTGCTATTGAATTTAAATGAGAGCGTCCGAGACCTTGACGAA
12L:12D	Experiment 2	DM08689P2	0.0067767	-1.50089												no sig match	no sig match	no sig match	no sig match	ACGCAAACTAAGGGACAACGAGTTTCTAATGGAAGCTTCTCTTGTGGAAG
12L:12D	Experiment 2	DM08696P1	0.000398432	-2.08808												KZS13190	putative Secreted protein	Daphnia magna	7.31642e-30	CCTAACCCATGGTGTTGGTGTCTATCCCCAATTCATCAATTCGTCGCCCT
12L:12D	Experiment 2	DM08713P3	0.000297244	-1.75375																GCCACTGATGCTGTCACCTGATTTTGCCGGCGACTTGGTTATAGCTTTTT
12L:12D	Experiment 2	DM08716P2	0.000574527	-6.10133	MONBRDRAFT_26400	73	3e-10	167525187	MONBRDRAFT_26400	71.15	XM_001746877.1	Monosiga brevicollis	167525187	XM_001746877		JAN30577	hypothetical protein	Daphnia magna	1.98635e-19	GGAAATCGTATTCGACTTTAACAGGGGCTGGAGCAGCAACAGCAAACTGG
12L:12D	Experiment 2	DM08722P1	0.016818	-4.38873												JAN72260	Membrane glycoprotein lig-1	Daphnia magna	3.5614e-13	TGGCTATAGAATTAACTGTGACGTTAACTATAATGGAGGAACCAGCCCTG
12L:12D	Experiment 2	DM08751P2	0.000371613	-1.52768												JAN34173	Cellular tumor antigen p53	Daphnia magna	8.05902e-35	TGTTAGTCAAATCCCAGCCATGGAATTGTGGCCTGGGCCATTTGAACTTT
12L:12D	Experiment 2	DM08753P1	0.000262916	2.6563																CAATAAGTGACCTTAGTCGTCAATTTGCTGTTATTTGACACATTCGTAAG
12L:12D	Experiment 2	DM08786P1	0.0163274	-1.92482																GAAGTACCTGGTGAGTTTGATTGTTTTAGTCGTCATCGCTGTTGTCGTCG
12L:12D	Experiment 2	DM08787P1	0.000749732	-1.71529												no sig match	no sig match	no sig match	no sig match	TTTTAAGATTCGATGGCAAGGGGTGGTAAAGTCAGAGGTGCCATGACGGG
12L:12D	Experiment 1	DM08788P2	0.000903124	-2.39353												no sig match	no sig match	no sig match	no sig match	CAACAAAATTTCAGAGTGAAGATCAAGCAAGGGCATGTAGCATAGCTTTG
12L:12D	Experiment 1	DM08793P1	0.00193753	-1.70195												no sig match	no sig match	no sig match	no sig match	GGTTTAAAACATACTTCTCTAGTACGTTTTTGAGCTATTCAATTACATAA
12L:12D	Experiment 2	DM08834P1	0.000802164	-1.55502												JAN91997	Soldier-specific protein-1	Daphnia magna	1.45716e-39	TGCATTTCCTAGTTCGCCGTTACGGGTGCGAGACAACAGTTCTTCGGGAGCATTAAAAGA
12L:12D	Experiment 1	DM08836P1	0.0377291	1.7316												EFX85987	hypothetical protein DAPPUDRAFT_313567	Daphnia pulex	5.63904e-10	CAGCCTAATGATCCGTAACCCAAGTTCTGCGTGCCAACCTGGAGGGATGTACCGGACGTT
12L:12D	Experiment 2	DM08843P1	0.00221105	9.23175												KZS15637	Uncharacterized protein APZ42_018858	Daphnia magna	1.14184e-13	CAACTGGACGGTAGTTGAACGGACCGCTTTGATAACCAGACTGGGGCTGG
12L:12D	Experiment 2	DM08846P3	0.0031407	4.34304												JAN45404	hypothetical protein	Daphnia magna	4.70301e-23	TGAATTAGCCGTGATCCCAATGACGGCTGACTGGTCAGCTACGGGAAATT
12L:12D	Experiment 2	DM08861P2	4.63246e-05	-1.87345																TAGTGGAATGAATGAAAATTTACCTTGGCTGCTTGGCTGCGAGCAATTCG
12L:12D	Experiment 2	DM08884P3	0.000430444	-12.1657												no sig match	no sig match	no sig match	no sig match	CCTTGGTTGCAATCTTTGCCTGCGTGATGGCTCAGGGTTACAATGACAAC
12L:12D	Experiment 2	DM08891P3	0.00189952	-1.66845												JAN51972	NF-kappa-B-repressing factor	Daphnia magna	3.67256e-11	TTTGGACGTAGTTGCATGTCGAAAGCCTTTGACTTTGGAACTTGCTGCAT
12L:12D	Experiment 2	DM08893P3	0.000404078	-52.7113												KZS15418	Uncharacterized protein APZ42_019093	Daphnia magna	4.24883e-09	CGCGGGACACAGACAACAACTGTCTTTGCAGTTACACCCCACTTCAAATT
12L:12D	Experiment 2	DM08903P3	0.00150798	14.1442																AGAGGGCAGCATGTCACTTGACGCAATTGTGTCGGCCAATCTCACTGGCC
12L:12D	Experiment 2	DM08907P2	0.00200289	-112.499												JAN47987	Chorion peroxidase precursor-like protein, partial	Daphnia magna	4.51845e-09	TTCCCCGTATGAACCTTCGTCCATGGCAAGAAGCTTCTAAACCGGAAACT
12L:12D	Experiment 2	DM08909P1	0.0011346	-12.1149												JAN69134	Chorion peroxidase precursor, partial	Daphnia magna	1.71577e-70	CAAACGTGCGCGGGGAATTGAATGTCACTTTGAAACAAGGCAAAGGTTCC
12L:12D	Experiment 2	DM08937P1	0.000429751	-2.03863												JAN78664	hypothetical protein	Daphnia magna	2.14511e-22	GGTCTTCTACCTAACGATTGGGAGATGCTAGGTTGGCATTTCGGTCCACTAGGATTTATT
12L:12D	Experiment 2	DM08944P1	0.000170173	110.735												no sig match	no sig match	no sig match	no sig match	CACTAAACGGGTTGTGCCCATATGTTGAATTGTTTTGCAATACCGTTCGA
12L:12D	Experiment 2	DM08959P1	6.34114e-05	2.26623												no sig match	no sig match	no sig match	no sig match	TCGTGTGCTTGTGATTGATGTACGACGGACAACCCATTTCCTGTGAACGA
12L:12D	Experiment 2	DM08965P1	0.000131162	-1.70052												KZS12084	Uncharacterized protein APZ42_023071	Daphnia magna	4.30933e-13	ACAAAGCGTAATCTGAGAAATGGAAATGCCTCTGGCACAGTTGTGTGGCC
12L:12D	Experiment 2	DM08981P2	7.35889e-05	-1.62663												JAN44887	hypothetical protein	Daphnia magna	1.85812e-34	TGACATCTACAGCCAAGCGCTTGAAAGCAAAACCGAGTCCTTGGATACGA
12L:12D	Experiment 1	DM08986P1	0.00545528	-1.75831												JAN64519	Endonuclease 8 1	Daphnia magna	9.67421e-13	GAAGGTCTGCTCACCTTTCAAGTCAAACACATGGGCAAAACGTGGTGAGC
12L:12D	Experiment 2	DM09003P3	0.000105117	-90.6013												JAN84645	hypothetical protein, partial	Daphnia magna	2.67783e-06	AACATGTTGAATCTGAAACAAGAATTTGGAAAAATGTCCCAAATCATTCC
12L:12D	Experiment 2	DM09027P1	0.003096	-1.85353												no sig match	no sig match	no sig match	no sig match	CGCCTCAAAATTTGTGATTCGTTTCCGTTTTACCGCTAAGTTGTGTAAAA
12L:12D	Experiment 2	DM09034P3	0.000106659	6.42471												JAN51265	hypothetical protein	Daphnia magna	8.00101e-26	CGCTTCGGACGGAACGATATTCGCGTAGGCATCATGTTGAAAGATGGGAT
12L:12D	Experiment 2	DM09075P3	0.0191754	-1.52935												KZS04438	Uncharacterized protein APZ42_032744	Daphnia magna	4.29794e-10	TGCCCTCTGGAGACGATGTCGCCAGTCATCCGCACCATCATCATCAACAC
12L:12D	Experiment 2	DM09088P2	0.0010142	2.0663												JAN76723	hypothetical protein	Daphnia magna	2.68807e-08	AGAATGGAGACGTTTCGTTTTTCGAGACAAATTTCCGGAAGAGCAATTCA
12L:12D	Experiment 2	DM09120P4	0.00029994	3.74949												KZS14674	Uncharacterized protein APZ42_020020	Daphnia magna	3.89787e-47	TCAAATTTGCACCCCAGTGAGGCCGTTTAGAATGACTTACCGGACAGACA
12L:12D	Experiment 1	DM09130P1	0.00494215	-1.7554												no sig match	no sig match	no sig match	no sig match	ATTGATTAATTTCTCATTTGTTATTGATTTTCGATTGATCTTTGCTGTCG
12L:12D	Experiment 2	DM09139P1	0.00423849	1.64929																CTATTATCAGGCAGTGGCTCATCCAGGTGTCCGGCACAGTTCAGATATGC
12L:12D	Experiment 2	DM09157P1	7.03704e-05	-2.39094													no sig match			GCACGAGGCCAGTTTTTGGCAATCGTTTCTTCATCATGTATCTCATGTAT
12L:12D	Experiment 1	DM09169P2	0.00288283	-1.6976												no sig match	no sig match	no sig match	no sig match	AAAACTTTTGGTTTAAGCCCATGCACAAATGGCTTCAATTTTACCTAAAC
12L:12D	Experiment 2	DM09195P3	0.00349431	-1.70093												KZS07978	putative Cell growth-regulating nucleolar protein	Daphnia magna	1.00493e-34	AGCCTTGGAGAACATCCCCCACAACTGTTCTGCTACCTTTGGATCAATCT
12L:12D	Experiment 2	DM09214P3	0.000353624	1.58158												no sig match	no sig match	no sig match	no sig match	GTCCTTGGTGATTGGGACCCACTTTTTTGAGGGAAGATTCGTAGCTCGGT
12L:12D	Experiment 1	DM09257P1	0.00469765	-1.54409												no sig match	no sig match	no sig match	no sig match	TCCGTTTCACGACCACCATCACAATGACAACGACGACAGCATGAACTACA
12L:12D	Experiment 2	DM09262P3	5.87808e-05	-1.62705												JAN86225	WD repeat-containing protein	Daphnia magna	9.36233e-09	CAGCCAGGATTACTAGGCACTGAAATGCCTTGTCTCGTCTCCATTGGTCG
12L:12D	Experiment 1	DM09264P3	0.0018606	-1.69683												JAN80853	hypothetical protein	Daphnia magna	6.253e-28	ATTCGATTCATTGATTTTCCAACATTAGTGGGTTTGTATCGGCAAAGGGA
12L:12D	Experiment 1	DM09294P1	0.00101177	-1.5112																ATGCATATCAGACCAGCAAGTAAGTTGCCGCACGTTGCTTGTAACGTGTG
12L:12D	Experiment 1	DM09320P3	0.00575268	-1.78427												no sig match	no sig match	no sig match	no sig match	CAGTAAACAATCGAATTTTTTGAAACGCAGTAAACCATTTGAAATGCATT
12L:12D	Experiment 2	DM09340P1	0.000523944	5.10432	FGFR2								222144243	NM_001144919		JAN81988	hypothetical protein	Daphnia magna	8.12681e-28	CTCGACCGAAGCATCCGGCGCCCAATTGTATCCCTATATTTGTGACATTT
12L:12D	Experiment 2	DM09476P2	0.00142241	-3.64241												JAN89747	F-box/LRR-repeat protein	Daphnia magna	1.06321e-18	AACGTGAGACGCCATCGCCGCTCTGTTTTTACCAAAGACGACAAACTTTG
12L:12D	Experiment 2	DM09510P3	0.00160366	6.04835												no sig match	no sig match	no sig match	no sig match	AATGCCACTCCTAACTGGTTTATCTACTACACCAAAGTTTCCCGCTACTT
12L:12D	Experiment 2	DM09546P3	0.0100938	-1.70251																CGGTTGGTGGACGTACAATCGAAGTTCTCCATCTCCCATCTCAACAACAC
12L:12D	Experiment 2	DM09587P3	0.00127111	-1.59698												JAN58957	hypothetical protein, partial	Daphnia magna	9.47883e-09	TACGATGAGCGGCTTCTATTTTTTCCAGTCTCGAGCTAAAGTGCAATTAT
12L:12D	Experiment 2	DM09658P2	0.000640041	-2.76369												KZS18958	putative tRNA dimethylallyltransferase	Daphnia magna	2.55883e-35	CACGAGGGAGAGAACTGGAACGAGAAAGTCAGGGATGTCGCTTTTCGAAT
12L:12D	Experiment 2	DM09694P3	0.00150008	-1.52668												no sig match	no sig match	no sig match	no sig match	CCATATAAAGGGTGGGCATTACTCGAAAATGTAAAGGAAATAACATTTCT
12L:12D	Experiment 2	DM09711P3	0.000437725	-4.18935												KZS17164	Uncharacterized protein APZ42_016766	Daphnia magna	3.4682e-06	CACTTGTGATTGTTTTGGCGCAATCTGACCGGCAAAGGACTAGAGCTGTT
12L:12D	Experiment 2	DM09737P1	0.000148666	-1.60226												JAN90065	putative Ribosomal RNA processing protein 1 B, partial	Daphnia magna	2.04827e-12	GGAGGAATCAAATTTTGATTGGGGTGCTAAGGATCCAAGAGCTGGTGGTA
12L:12D	Experiment 2	DM09772P1	0.000239139	-1.69236																GGTTATTCCGTCAATGACAGCTCAACACTTCTCATTCATTAGGACAAAAAGGAGTCAAAG
12L:12D	Experiment 2	DM09795P1	0.000336827	-1.60233												JAN36337	Protein SDA1	Daphnia magna	1.90207e-06	CTTCTCACGAGCTCTTGCCACCTGATGTATTAGAATCGGTAGTGAGTGCG
12L:12D	Experiment 2	DM09797P1	0.00178049	36.3441												JAN82165	hypothetical protein	Daphnia magna	1.49438e-10	CTCTGTGTCGTCTGACGTGTTGGCAACGTTTGACTCCGACACACCTAGAATCGGAGCGTC
12L:12D	Experiment 1	DM09818P1	0.0146991	1.90458																TGCAAATCAACTTCACACGACGGAGTTGTTTAATCGAACTGAAATGTGCT
12L:12D	Experiment 2	DM09931P2	0.000138685	-24.4916												JAN34579	hypothetical protein	Daphnia magna	2.79455e-27	TCCATTGAATGTGGTCTATCCACACGTGCAGGCATTCCCATCTCCGTTTG
12L:12D	Experiment 2	DM09947P1	0.00611833	9.90802												JAN46351	hypothetical protein	Daphnia magna	1.29753e-49	AATGGCGATGCCGTTGCATTCAGACAAGTTGGCGTCGAAGAAGATTTTGA
12L:12D	Experiment 2	DM09964P3	0.000273566	-1.62592	LOC100166715	64	5e-08	193610706	similar to GA16790-PA	84.48	XM_001951541.1	Acyrthosiphon pisum	193610706	XM_001951541		KZS13078	Ribosome biogenesis protein BRX1	Daphnia magna	2.24112e-63	TTCATCAAGCGCGTCGATATCGTACTAGTCTCCTGTAGGTTGCCTGGCTG
12L:12D	Experiment 1	DM10002P4	0.00100389	-1.55957																TTGCTTTTCATTCTAAGGATTCGCCTTAAGAAGGACCTTTTAATAAGGGA
12L:12D	Experiment 2	DM10059P3	5.0831e-05	7.79397												no sig match	no sig match	no sig match	no sig match	TGAGCACAATCGTTTCAAACACAGTGATGCCATAGAAGATTGGAATCGCA
12L:12D	Experiment 2	DM10119P2	0.000551077	-1.62803												no sig match	no sig match	no sig match	no sig match	AGAGTATTGGCACAGTGGTATAATACAAGGCTACCGATGTAGAGGTATTG
12L:12D	Experiment 2	DM10200P1	9.34137e-05	-1.53865												EFX65705	hypothetical protein DAPPUDRAFT_303550	Daphnia pulex	9.83781e-12	CACGAGGCTCAAACTGAATTGGGTTGGAATGGACACCTTCGACTAGGACT
12L:12D	Experiment 2	DM10260P3	0.0143538	1.54533												no sig match	no sig match	no sig match	no sig match	ACCTTGCCAGGTGTTAATACAGACTAACAGTGAGAAAACTGTACTGCATG
12L:12D	Experiment 2	DM10268P2	0.00785729	5.61492												no sig match	no sig match	no sig match	no sig match	ACGGTTACCACTGTTACCACCAGTGTCACACTGTCTCTGCTGATGAGGAA
12L:12D	Experiment 2	DM10280P1	0.00256633	4.20224												no sig match	no sig match	no sig match	no sig match	AAGGGAACATCCTGCAACTGTGGTGGGTACGTGTATAATCTTCCATATTTAAATATATAT
12L:12D	Experiment 1	DM10301P1	0.00524752	-1.70439																ACCTTCCCCAAACCACTCTAATTAGATTAGAGGGGTTAAACCTATGGTTT
12L:12D	Experiment 2	DM10312P1	0.00655966	-1.72449												no sig match	no sig match	no sig match	no sig match	CAGATGGGGAGGCGGTTAAGGAGGCCGTGAACGTTATGGAAGATGAAACA
12L:12D	Experiment 1	DM10332P3	0.00498786	-1.8189												no sig match	no sig match	no sig match	no sig match	TTTGGACCCCCAAACCCTTGATAGCTTTTTTGTTTACCCCGGCAAAAAAT
12L:12D	Experiment 2	DM10381P1	0.0041094	-2.31029												KZR98401	Receptor expression-enhancing protein	Daphnia magna	3.8137e-41	CAACCTGATCAGCCTCCTGACTGAATGTAGTAGCAACCTGGTCAATCTCT
12L:12D	Experiment 1	DM10393P1	0.0042397	-1.70976																AAATCCCAAAGTTACCACTACCATTACTATTCCAACTAAGGTTACCCCAA
12L:12D	Experiment 1	DM10447P2	0.0016385	-1.57554												no sig match	no sig match	no sig match	no sig match	CCAGGGGAAAAATCCCCCCGTTTGGGGGGTGAAATTACATTTTCCCAAAA
12L:12D	Experiment 2	DM10493P1	0.0305809	-1.52368												JAN45515	hypothetical protein	Daphnia magna	1.91488e-99	TCGACGTTGCCGTGATGCTGTTAAATTCACCTATCACAACCATCGCCCTA
12L:12D	Experiment 2	DM10494P1	0.00305935	2.96865												no sig match	no sig match	no sig match	no sig match	GTTAAGGACAGGATACGTTTCGAATATGGAGCTGGCACGCGACCGAATGT
12L:12D	Experiment 2	DM10513P2	0.000353839	-1.61552												JAN57623	putative Abl interactor	Daphnia magna	1.88836e-28	TCCCAATTATCCTTTGGGTCATTCCCGTCGCGAAAGGAATAGCACTGGTT
12L:12D	Experiment 2	DM10524P2	0.000168767	-3.59939																CTTGGTAGTTGTTGAGTATTTTACGTTTTTATTAGAATGATCAAAGAGAG
12L:12D	Experiment 2	DM10532P2	0.000727287	-1.6709												JAN88057	Ribosome biogenesis protein RLP24	Daphnia magna	2.51444e-07	TTGTGGCAGAAATCTGTGGAAGCAATGAAGAAGGTTGAAATCATCCGCTG
12L:12D	Experiment 2	DM10542P3	0.000400027	-2.23244												no sig match	no sig match	no sig match	no sig match	GGTCAGAGCTACCCGTTTCCGTCCGACGTTGGAGATGTTAGGAAAACTAT
12L:12D	Experiment 2	DM10610P1	0.000407384	42.5778												JAN93553	Clip-domain serine protease, partial	Daphnia magna	9.15583e-34	GGACGGATGACGCGCTTGAGGCGATTAAAATCAGCAGCCTAACAATTCAT
12L:12D	Experiment 2	DM10630P1	6.24633e-06	-2.03531												JAN64873	hypothetical protein	Daphnia magna	2.78863e-64	GGTAGTTCTTCCTCTGTACAGCTGCACGGCTCAGTTTGCAACTCGTAAGGAAGCAGTGGA
12L:12D	Experiment 2	DM10646P3	0.0101251	-1.70732												no sig match	no sig match	no sig match	no sig match	TTTTGCTGCGTGCGTATGCAAGTTCAATCCTGCGGGATCCACATTTGATT
12L:12D	Experiment 2	DM10708P3	0.000540505	-2.70606	MYH								157118640	XM_001659142		JAN84774	hypothetical protein, partial	Daphnia magna	3.75017e-25	CGTTCGTTTTCTTCGTTTGCTGCTTCTGCTGCTGCTCCAGTCTACGATTT
12L:12D	Experiment 2	DM10729P3	0.000178247	-1.70828												JAN38517	DNA-directed RNA polymerase I subunit RPA49	Daphnia magna	3.5585e-55	AGAGGAATATGTTACTATTTGCCAAGTTGAAGAACAATGTTACATGGGCA
12L:12D	Experiment 2	DM10751P3	0.000314307	56.6941												KZS08212	Uncharacterized protein APZ42_027870	Daphnia magna	7.47326e-59	TTATGGGTCTTTTGGCCATCTCATTCGCTGACGAAGTGAAACCGTACGGT
12L:12D	Experiment 1	DM10758P2	0.00142009	-1.50378																TTTCTGATTAAGTATATTGTAACGTTTTCTAATATTTTAAGTGCTCATGA
12L:12D	Experiment 2	DM10762P3	0.00366779	-1.63682												no sig match	no sig match	no sig match	no sig match	GGTGGTATACTATCTGGCTATTGCCGATTTCAACAGCATTGGCCAGCCAA
12L:12D	Experiment 2	DM10789P2	0.00146392	-1.51505																TCCCCCTCTTTTAAAACCAAACATGGTACGACCCGCTTCTGGTACACCTG
12L:12D	Experiment 2	DM10796P3	6.72534e-05	3.39633												JAN72234	hypothetical protein	Daphnia magna	5.46578e-12	TGCGCATCGTACCTGACAACAAGCCCTAACTAAACAACGACGTCAATCGG
12L:12D	Experiment 2	DM10810P1	0.000291421	-8.17199	Dere\GG15059	54	2e-05	194899643	Dere_GG15059	85.11	XM_001979333.1	Drosophila erecta	194899643	XM_001979333		JAN40592	Glutamate receptor ionotropic, kainate	Daphnia magna	3.52702e-06	AACCTGTATTCATGAAGGGTAGCGAAAAGTCTACAGCCTGCTCCCGTTCATAGGACTGAC
12L:12D	Experiment 2	DM10884P2	4.245e-05	-2.11762												no sig match	no sig match	no sig match	no sig match	CCCAGCAAACACTTCGGAAAATGGAAAAAGTTCGGAAGATGTGATTGACA
12L:12D	Experiment 2	DM10885P3	0.00766334	-1.65878												no sig match	no sig match	no sig match	no sig match	ATATGGCTGATGCTGCATCACCTAAGAAACGCGGACGTCCTGCAAAGAAA
12L:12D	Experiment 2	DM10913P2	1.41955e-05	-1.85041												JAN86769	HEAT repeat-containing protein	Daphnia magna	1.00229e-06	AGAGGTTATCTCGAAGTTTCTTGCTGGCAAAGAATCTAGCCCTTTGCTGA
12L:12D	Experiment 2	DM10959P2	0.00970217	-2.18059												JAN64292	hypothetical protein	Daphnia magna	2.82091e-39	AGGTCCTGGAAGTCATATTTGGGAGCAACATTTGTCGGTGCTGTTGGTTT
12L:12D	Experiment 2	DM10998P3	0.0305128	4.03974												KZS21094	Uncharacterized protein APZ42_012238	Daphnia magna	6.31703e-18	CTTCAAATCGAGCAGTGGCCTTGTACGCTGCTTCTGCTCCTTACGGTTAT
12L:12D	Experiment 2	DM11007P3	0.00424666	12.7933												no sig match	no sig match	no sig match	no sig match	CTCGCGATTCTAGTTTTTGGGTGCTCTTGTCGCCGCTGTGATGGCCGATG
12L:12D	Experiment 2	DM11070P3	0.00016001	3.37949	LOC100164100	82	2e-13	193664519	similar to AGAP003788-PA	69.73	XM_001947823.1	Acyrthosiphon pisum	193664519	XM_001947823		KZS15906	Glucose dehydrogenase, partial	Daphnia magna	1.51353e-62	GATTGGCAATATCAAACGGAAACGATGGACGGCCAAGCTTGTCTCGGTTT
12L:12D	Experiment 2	DM11091P1	0.0124405	-2.36341												no sig match	no sig match	no sig match	no sig match	TGCAGCTCCCACTAAACAGGGTACCCAAGAAGGTGGAGTCTTCTTCAGAG
12L:12D	Experiment 2	DM11100P1	0.0418136	-2.42717												no sig match	no sig match	no sig match	no sig match	ACCAAATAAGGGGTATCGCACTTTCTTGTATATTGACTTTCGTTCTCCGA
12L:12D	Experiment 2	DM11101P1	0.00202252	-1.56044												KZS08414	Uncharacterized protein APZ42_027602	Daphnia magna	6.40323e-20	GTAACATTTGCAGTTCGTTGCTGTGGGTTTGCCGTTGAAAGATTCTGTCAGCAATTGATT
12L:12D	Experiment 2	DM11146P3	0.00144558	6.8427												no sig match	no sig match	no sig match	no sig match	CTGGACAACCAAGTTCGAAAGTTATGAACACCTGTAGAACCAGCATCACC
12L:12D	Experiment 2	DM11175P1	0.000546504	-1.67703												JAN54804	RRP15 protein	Daphnia magna	8.41808e-11	GCGCGTCGGATGATGGTGATTCCTACACAAAAGGAAGCAATTCTGATTCT
12L:12D	Experiment 2	DM11222P3	0.000239469	-52.2577												JAN30963	hypothetical protein, partial	Daphnia magna	5.77771e-51	GGAGGTGACTGTCCAGCAACCCGAATACAAGTACAAGAGCTATCCAGTGC
12L:12D	Experiment 2	DM11227P1	0.000133096	3.79009												KZS19622	Uncharacterized protein APZ42_013904	Daphnia magna	4.13747e-21	GGCCATTTGGTTTGTCATTCCGTTGGGATCATTGTCTCTGGCTTTCAGCT
12L:12D	Experiment 2	DM11260P2	0.000714074	2.11403												no sig match	no sig match	no sig match	no sig match	ACGGAATTCTGTGTGCCGAGTTTTATCCCATCTTAACAAATTTGAGCATC
12L:12D	Experiment 2	DM11268P4	0.00419627	-52.8576												KZS19863	Uncharacterized protein APZ42_013685	Daphnia magna	6.59232e-15	GTTCTGGACTTGGTTGTTGCAATTTCCTTGTCACGTGGAGCGGCAATTGC
12L:12D	Experiment 2	DM11318P1	0.0104626	-1.69392												KZS18609	Zinc finger cchc domain containing-like protein	Daphnia magna	4.464e-41	ATACTCCTGGAAATGCTAGCACCCCACAAGCAGGAAAGCTTTCACAACCCAGTCCAGTTC
12L:12D	Experiment 2	DM11319P2	0.000349044	-1.86628												KZS19758	mRNA turnover protein 4	Daphnia magna	7.54427e-19	GGGAAATGTCCTGACTCCAGAAGAAGCCAGGCTTTTGAAATTGCTGTGCA
12L:12D	Experiment 2	DM11342P2	0.000212528	-1.68145	C27H5.3	66	2e-08	193204172	C27H5.3	67.09	NM_063082.3	Caenorhabditis elegans	193204172	NM_063082		KZS04831	Uncharacterized protein APZ42_032180	Daphnia magna	3.34743e-20	ATCGTTTCGTGGTGGAGATCGAGGATCATTTCGAGGAACTTTTCGCGGTG
12L:12D	Experiment 2	DM11352P3	0.0184084	-1.57995												no sig match	no sig match	no sig match	no sig match	AAGGATCTGGCAAGAAAGCCAGTGGAGCCGCAGGAGCGTCTGCTGCGAAG
12L:12D	Experiment 2	DM11374P2	0.000229324	2.03083												JAN93028	hypothetical protein	Daphnia magna	4.33471e-24	GAACATCAGCAGCAGCAGCCAAAAGGTTCCCTCATCTATATACACATATT
12L:12D	Experiment 2	DM11416P1	3.64822e-05	17.9636	NEMVEDRAFT_v1g94512	61	1e-06	156394211	NEMVEDRAFT_v1g94512	71.54	XM_001636670.1	Nematostella vectensis	156394211	XM_001636670		JAN41366	hypothetical protein	Daphnia magna	5.94525e-71	AAAAGGATTCCACGAGAATTATTCGTTAAAGAATCAACAGCTCAGTTTTC
12L:12D	Experiment 2	DM11450P3	0.00919272	-20.9287	Tc00.1047053507699.149	55	4e-05	71654778	Tc00.1047053507699.149	82.14	XM_810909.1	Trypanosoma cruzi	71654778	XM_810909		KZS21402	Uncharacterized protein APZ42_011365	Daphnia magna	2.63564e-56	CCGGAACGACTGCTACTACAGCATCCTCAACAACAGCACCTCCTTTTGAA
12L:12D	Experiment 2	DM11479P1	0.00051767	-2.93145												KZS14543	Caveolin-1	Daphnia magna	1.00266e-06	CGTTCTCGACCGTGACGAGAAGCACATCAACGACACCATCAACTTGAACT
12L:12D	Experiment 2	DM11500P2	0.00360656	-4.8583												JAN90603	putative Vitelline membrane outer layer protein	Daphnia magna	4.94405e-35	TGGGTTCAACGACTGTCATGGCTGTTGCTCTGGTAATACTCTGTTGCTCG
12L:12D	Experiment 2	DM11537P1	0.00161764	-3.80822												no sig match	no sig match	no sig match	no sig match	CCTGTTTTTGTATATCACTGGGTCTTTCCCGAACACGTTGATCTTGTGGG
12L:12D	Experiment 2	DM11545P1	0.000732509	12.5997												JAN74529	hypothetical protein, partial	Daphnia magna	2.87599e-78	TTTTCCTCCTCCGTTGACAGCGCGCTCCTTTCTCATGGCACGTTTGATACGTTCTGGCAC
12L:12D	Experiment 2	DM11556P1	9.48336e-05	-1.85608	Man1b1								118099084	XM_415569		no sig match	no sig match	no sig match	no sig match	AACCAAGATACCCTTGGAGGGAAAAATGATGGACTGCTGCCGATGTCTGT
12L:12D	Experiment 2	DM11613P2	0.00012555	-1.79397												no sig match	no sig match	no sig match	no sig match	CGTTGCAAGTAGAAAATGGCCAGCAATCAAAATCCCATATCCGCCATCGA
12L:12D	Experiment 2	DM11662P4	0.000549547	-1.64043												JAN53462	Heterogeneous nuclear ribonucleoprotein A3, partial	Daphnia magna	1.49175e-40	TCAGCCAAGGAGGTGGTCCTGTAAGAAATAGCTACGTTACCGAGCGATCA
12L:12D	Experiment 2	DM11689P2	0.00174768	1.50251												JAN87657	Integrin beta-PS	Daphnia magna	5.73236e-13	CAACAACGCCATTACAGGAATGAGGTTCTCACTTGGCAGCTGGTGCATAT
12L:12D	Experiment 2	DM11826P3	0.000167812	-1.50662												JAN40030	hypothetical protein	Daphnia magna	1.53019e-90	TTGAGGTGCTTATTCCATCCCGTGGTGCAAAAAAAGCCTTCGATTCAGCA
12L:12D	Experiment 2	DM11850P1	2.72602e-05	-1.94768																TCTGATTCCTCATTCTTTTCTTGGTTTACTGACTCTAATCATTCCAGCCT
12L:12D	Experiment 2	DM11870P2	0.00152436	-1.54473												KZS18482	Protein NipSnapA	Daphnia magna	2.23346e-26	TTCCAAGGTCGACGGAACCAGCATACCGAAAGTGTGGTTACAACGACAAA
12L:12D	Experiment 2	DM11940P2	0.00018392	-1.54787																CTTCATTCTTCGCTCAGCCGCGTCAGGACCAGCATCGTTATTCCTTAATT
12L:12D	Experiment 2	DM11948P1	0.0118482	-4.03819																GGATTTCTTGTCTTGGCAACAGGAGCTCATGCTCAGAACTGTCCCTCGAA
12L:12D	Experiment 2	DM11957P2	0.00230927	3.22191												JAN59577	Jmjc domain-containing histone demethylation-like protein, partial	Daphnia magna	4.80034e-10	ACTAACACTCATATTCGTTTGGGAACAATAGTTGCAAACAATTCACTTGA
12L:12D	Experiment 2	DM11962P3	0.000343726	-1.5785																GGTTTTGTGGTTGCTGACCCGTCCATTAAGTGCTAAAAGAACCAGCCACT
12L:12D	Experiment 2	DM11972P3	0.000214531	-1.73093	LOC100209640	68	4e-09	221112606	similar to predicted protein	88.89	XM_002154218.1	Hydra magnipapillata	221112606	XM_002154218		JAN37579	ATP-binding cassette sub-family G member	Daphnia magna	5.14964e-74	TCATCAAGGAGAGTTTTTGGCTATCATGGGGGCTAGTGGAGCTGGCAAAA
12L:12D	Experiment 2	DM12010P3	0.000501896	9.3643												JAN47872	Collagen iv alpha 1 chain-like protein	Daphnia magna	4.9993e-20	ATTTAGCGTTTCCGACGGGCAATTCGACAGTTGAACAATCGACGCAATCC
12L:12D	Experiment 2	DM12027P2	0.00872873	-2.65604												JAN30115	Cytochrome P450 305a1	Daphnia magna	1.82845e-49	GACGGCTAATGAACTCATCTTCAGATCGGGTAATGTCGTTCGAGGCAGCA
12L:12D	Experiment 2	DM12033P3	0.00277377	-1.85988												KZR98424	Cation-transporting ATPase, partial	Daphnia magna	1.61884e-11	TACGTGGATGGAGGTATTTTGGCGGCGAAGCGTAACCAATGGTGAAAAAG
12L:12D	Experiment 2	DM12039P1	2.93859e-05	-1.60946	LOC100231969	93	9e-17	224047000	partner of NOB1 homolog	76.19	XM_002199836.1	Taeniopygia guttata	224047000	XM_002199836		KZS06795	RNA-binding protein pno1	Daphnia magna	1.83513e-71	TGAATAAAAACCAGGCTTCGTCGATGGAAGTGTCCGAAGAGACGGCTGTT
12L:12D	Experiment 2	DM12045P3	0.000317566	-2.17193												JAN81488	Ribosomal L1 domain-containing protein	Daphnia magna	3.24118e-19	CCAAAAGACAAAAAGTGGGCAGCTTTTTGAAGATGACCCACATCCTATCA
12L:12D	Experiment 2	DM12123P3	9.44364e-05	130.883												KZS08059	Uncharacterized protein APZ42_028085	Daphnia magna	4.5715e-61	CCACCCCTGAAGAAGCTGTTCTCGAGGAGGATTTCAATGACGTGTTGGAG
12L:12D	Experiment 2	DM12125P1	9.55293e-06	-1.9099												KZS04358	Exosome complex component RRP43	Daphnia magna	6.7864e-21	GAATGGGGATGCTGCCAAGTTCTTCTTGGAAATACTAGAGTCATGGCGCA
12L:12D	Experiment 2	DM12145P1	3.22461e-05	-1.64472	LOC724505	61	4e-07	110762325	similar to CG8232-PA	83.93	XM_001120377.1	Apis mellifera	110762325	XM_001120377		JAN75368	PAB-dependent poly(A)-specific ribonuclease subunit	Daphnia magna	1.41002e-44	GGCTTACAAAGAATCTCTTTCCTCCCACTGGCAACCGATGAAATGCCTGG
12L:12D	Experiment 2	DM12170P3	0.000813816	34.1183												JAN29760	hypothetical protein, partial	Daphnia magna	4.23777e-27	TTCACGGGTGACATGGAATCACTTCGGCAAATGATGACCATGTCGTTCAT
12L:12D	Experiment 2	DM12185P3	0.0053172	-2.07603												no sig match	no sig match	no sig match	no sig match	TAATAGGGTAACGGACACTAGGATAACTAACAAGTGCACACCGTCTACAA
12L:12D	Experiment 2	DM12200P2	0.000231212	-2.25418												KZS19121	Uncharacterized protein APZ42_014641	Daphnia magna	9.83867e-10	GTGAACTCAGCCATCCTATGTCGAATGCATCGCAAACGCAGCAATTACCT
12L:12D	Experiment 2	DM12205P1	0.0115451	1.51236												no sig match	no sig match	no sig match	no sig match	CATTGGAGAAGTGACTGGTGCTGCAAACCTCCTGCAAGCCAATGTCACTC
12L:12D	Experiment 2	DM12209P2	0.0185062	4.1119												JAN66077	Cuticular protein analogous to peritrophins 1-G	Daphnia magna	3.75026e-13	ACCAATTCCGAGATAAATCCAACATGAAGTTGTCGGTGGTCTCTGCCTGG
12L:12D	Experiment 2	DM12214P3	0.000199344	8.52738												no sig match	no sig match	no sig match	no sig match	CATAGGGCCACCAGGCCAGCAAGGGATTCAAGGATTGCACGGGCCACTAG
12L:12D	Experiment 2	DM12268P3	0.00156675	-1.99658												JAN65886	hypothetical protein	Daphnia magna	3.21983e-61	TCCATCAGGCGGAACTCTAGAGCGGATTGGATTGAAGAAACACAAAACCG
12L:12D	Experiment 2	DM12278P1	0.0075665	2.60353												KZS04412	Uncharacterized protein APZ42_032706	Daphnia magna	4.36607e-31	GTGTTACAGTTTTCGGACAACGACCTCACCTAGAATTAATGCTTCCGGATTTCCCCATCG
12L:12D	Experiment 2	DM12295P3	0.000123489	25.1929	nb001	57	1e-05	221122117	hypothetical protein LOC100210783	69.63	XM_002158539.1	Hydra magnipapillata	221122117	XM_002158539		no sig match	no sig match	no sig match	no sig match	AAGCACCAGCTCAATCATCGTTTCAGTCATCACAGTCCAACTACGGACGA
12L:12D	Experiment 2	DM12297P3	0.00884355	-1.50207												JAN59636	hypothetical protein	Daphnia magna	1.90939e-06	AGCCAGAGCTGGAGCACTACGTGCCTGAATATGAGCCACTGCCGGACACT
12L:12D	Experiment 2	DM12303P2	0.00154107	20.012												JAN80881	Collagen alpha-1(XXIV) chain	Daphnia magna	1.42286e-52	ATGGGCATCCTTGAATCCTTACGGTTCAGATCCGGATGCTTATCCGGTTG
12L:12D	Experiment 2	DM12304P2	0.001607	2.63792												KZS15767	Pancreatic lipase-related-like protein	Daphnia magna	4.22897e-08	CAATTACAGCAAGGCGTCGCAGTTCAGTCGAACAAGGAGAGCCCATCCAA
12L:12D	Experiment 2	DM12327P1	0.000740766	-1.73808	POPTRDRAFT_588910								224112614	XM_002332701		JAN64873	hypothetical protein	Daphnia magna	1.14744e-15	TAGGAATGCGAGGAGACAGAGGAGGTTTCCGGAGCTCAAGTGGAAGTTTC
12L:12D	Experiment 2	DM12365P3	0.00551985	8.45965												KZS12571	putative Venom allergen	Daphnia magna	1.78908e-106	CCTAATTTGAAATGGGACGATGCACTGGCTAATGCTGCCTGGGAATGGAC
12L:12D	Experiment 2	DM12385P1	0.0125919	-4.00601												JAN87753	NipSnapA, partial	Daphnia magna	1.21784e-34	TGCTCCCGCATAACTGCCATTGGAAACATGTTGGCAAGAAACACGAATCT
12L:12D	Experiment 2	DM12429P1	7.33947e-05	-1.80257												JAN52418	Chitinase domain-containing protein	Daphnia magna	8.98191e-15	TTGTCCCACCTCCAGTATATCATGGTAATGCGCCGGGTATGTTCCGTCACGAGGATTTCT
12L:12D	Experiment 2	DM12439P1	4.0765e-05	-1.56431	Dwil\GK19517	104	2e-20	195429458	Dwil_GK19517	78.74	XM_002062740.1	Drosophila willistoni	195429458	XM_002062740		no sig match	no sig match	no sig match	no sig match	CTAAATCCCGTGCAGCGTTAACTTCTGCCAGGACTACAGCAAATGCCATC
12L:12D	Experiment 2	DM12504P2	0.00554126	2.32566												KZS03672	Sulfotransferase family cytosolic 1B member, partial	Daphnia magna	3.30806e-18	AAGAACACTTACCAAACGTGAATGGATTTGTAAGAAGCGAACCCGGGGGG
12L:12D	Experiment 2	DM12537P1	0.000731425	22.5087												KZS03018	Uncharacterized protein APZ42_034443	Daphnia magna	1.01913e-32	CAGAAGCAGCAACGAGAAGAGGAAGAACGGCTTTTAGCCGAAGAGAGTCC
12L:12D	Experiment 2	DM12583P2	0.00029126	-2.02752												JAN65886	hypothetical protein	Daphnia magna	2.39381e-30	TCTGATTGGGCTACAGAAGGACACAAGTGGGTCAGTGAAATCACCACTGC
12L:12D	Experiment 2	DM12607P4	0.00472973	2.02188	CpipJ_CPIJ007618	59	2e-06	170042255	CpipJ_CPIJ007618	71.96	XM_001848796.1	Culex quinquefasciatus	170042255	XM_001848796		KZS07570	Glucose dehydrogenase	Daphnia magna	2.95319e-52	TCGGAGCTGGATCAGCAGGTGCAGTAATAGCTAACCGGCTAACTGAAATT
12L:12D	Experiment 2	DM12630P2	0.000853898	2.05256												KZS17706	Brain-specific homeobox-like protein	Daphnia magna	2.01222e-88	GTCGACGTGGCCGATATGATGAACATTAGTGACGAGCCACTGGACTTGAG
12L:12D	Experiment 2	DM12683P3	0.000326752	-7.10965												JAN34689	hypothetical protein	Daphnia magna	2.75127e-17	ACGGCGAATGCGACACAGACCGCTCAATGAAGGAATTGCTTGAAGAAATC
12L:12D	Experiment 2	DM12692P4	0.00079086	20.3651												JAN69276	hypothetical protein	Daphnia magna	4.62243e-34	TTTGGAGCACGTCTATTCCAGCACATCATTATACCCACGTATGGCGCAGT
12L:12D	Experiment 1	DM12702P2	0.00277815	1.94793												KZS13623	Uncharacterized protein APZ42_021001	Daphnia magna	1.03311e-80	CCAATCGATGAGCTTGAAATGCCTAGCATTGGTAATGGTCAGCTGGCCAC
12L:12D	Experiment 2	DM12745P2	0.00522862	-1.69794												KZS07978	putative Cell growth-regulating nucleolar protein	Daphnia magna	7.32523e-13	CGCACACGCTAGACTCGAACAATATGCTATCGATAGGAAAGAAAACTGGA
12L:12D	Experiment 2	DM12774P2	0.00096985	20.8292												KZS14553	Uncharacterized protein APZ42_019913	Daphnia magna	1.05549e-56	CGTCCCGATCCGATCTTCAAGATGTCGCCGACAGTGAAGAAGATAATGCG
12L:12D	Experiment 2	DM12807P2	0.000195964	-1.68601																TCCAACCACCCACACATTTTTTGCCAACCCAACTTCAAAGGGCTGGAGTT
12L:12D	Experiment 1	DM12834P1	0.0423123	1.51934												JAN34915	Secreted protein	Daphnia magna	1.44162e-12	CGAAAGCATGACACCTGGCCATGGATACGATGCTCAAAGCAATTCGTCTC
12L:12D	Experiment 1	DM12867P2	0.00472535	-1.74789												EFX72410	hypothetical protein DAPPUDRAFT_308303	Daphnia pulex	4.90946e-08	CTTAACAGCTTCGCCGGCAATATCTCTCCTGCAGAGTACCAGCAAATCCA
12L:12D	Experiment 2	DM12885P2	0.000295073	-9.20592												JAN64809	putative Cuticle protein	Daphnia magna	4.18694e-46	CAGCTGCTGCTCCTTACGAAGAACCAGCAGAGTACAAACCTCCAGCTTAC
12L:12D	Experiment 2	DM12893P3	0.0134387	1.86244												no sig match	no sig match	no sig match	no sig match	TACCAGGAAGACCATCATTCCAGAAAAAAATAGCCTTCGAATCAGTCACT
12L:12D	Experiment 1	DM12926P1	0.00309733	-1.81682												JAN56655	Beta-1,3-galactosyltransferase II	Daphnia magna	1.88004e-25	ACCATATCATGATAAGAAGAATTTTCCTCAAGCACATTTTGTAGGACATC
12L:12D	Experiment 2	DM12972P1	0.00361252	-1.63045																TCTGCATGGTGTGCCATTTGTTCAACATTCACATGGCTGGAGAAGTGGAC
12L:12D	Experiment 1	DM12983P3	0.00169431	-1.57583												KZS03311	Mediator of RNA polymerase II transcription subunit 29	Daphnia magna	3.3303e-11	TTGAGTTTTAGCTACCCCAACATAGTTGGGATAAGAAATGATTTCCTGAC
12L:12D	Experiment 1	DM12990P3	0.00167177	-1.52499												JAN71691	hypothetical protein, partial	Daphnia magna	4.06501e-13	CTATTGTGTAAAATTAAGGAATCCAAAGATTCCTTACAGGTGACAAAGTT
12L:12D	Experiment 2	DM13043P2	0.00582556	3.64423												no sig match	no sig match	no sig match	no sig match	ACATGTTGGTTCTCGGCAGGCATTCCAAGAACAGGAACGATGATAATGTT
12L:12D	Experiment 1	DM13118P1	0.00152627	-1.63283												no sig match	no sig match	no sig match	no sig match	GTCAACATAGTTCAACGGTAATTAGACTTTTCTCATTTGATCTAAAATGA
12L:12D	Experiment 1	DM13141P3	0.00221683	-1.69912																GACACGTAAGTACTGATGTAACCGGAGCCAAAACAATCGCATCTGTGTGC
12L:12D	Experiment 2	DM13184P1	0.000329005	-1.83843												no sig match	no sig match	no sig match	no sig match	CGACGAAATGAACGCGTGATTTCCGAGATCGCGTGACCATCCCACCTATTCTCTGTATGA
12L:12D	Experiment 2	DM13192P4	8.55022e-05	-1.68741												KZS20538	histone H3 type-like protein	Daphnia magna	3.12645e-10	TGCCTTCTTTTGAAGCTGCGTAACCACTCCAGATTTTGGTGTTTGCTGCT
12L:12D	Experiment 1	DM13201P2	0.0036533	-1.75503												EFX89468	hypothetical protein DAPPUDRAFT_40294	Daphnia pulex	2.56459e-73	TCAATTCCGGACCCGTGAAAGTTATGTAAAGTGATTTCAGGGCCGGCAGA
12L:12D	Experiment 2	DM13208P3	0.043715	-3.39346												no sig match	no sig match	no sig match	no sig match	TGGCCAACAAGAGGTAAAGAATGGCAGCTCCTCCCATACCCCATTTACTT
12L:12D	Experiment 1	DM13230P4	0.00556273	-1.71245	IscW_ISCW020904	77	1e-11	241672044	IscW_ISCW020904	71.05	XM_002399761.1	Ixodes scapularis	241672044	XM_002399761		KZS21001	Proteasome activator complex subunit	Daphnia magna	1.13291e-73	TCAGTAAAGAAAACATTCATCTTTATAATATGAAAACATACCTTCACAAC
12L:12D	Experiment 2	DM13265P2	0.00339002	1.63444												JAN40063	Beta-1,4-galactosyltransferase	Daphnia magna	9.41642e-21	AACTGGCATCTTCTTTACATATCCCGAACACGGTATATAAAAAAATCTAA
12L:12D	Experiment 1	DM13283P1	0.00176219	-1.68791	Dana\GF22902	63	1e-07	194765205	Dana_GF22902	81.69	XM_001964682.1	Drosophila ananassae	194765205	XM_001964682		KZS10993	Sphingomyelin phosphodiesterase	Daphnia magna	6.35882e-49	ATCGGACTTACAAGGGAACCGATAAAAAGTTATGATAACAGATTTACAAT
12L:12D	Experiment 1	DM13361P3	0.00388792	-1.76234												no sig match	no sig match	no sig match	no sig match	ATGTGATGGACATTGGGTATTTTTCTTTCGAGAATATTTCACATATTACC
12L:12D	Experiment 2	DM13362P2	0.0125475	-1.5902																AACATTTCTACAGCTTCTTCAATTCACGACGAAGTATTTTCCCAGTAGCT
12L:12D	Experiment 2	DM13404P3	0.00495331	-1.5027												JAN75776	hypothetical protein	Daphnia magna	1.52106e-18	ACCTGGATTACCACAAAACTGAATCATCCATTGGAATTCACTAACCAATT
12L:12D	Experiment 2	DM13431P3	0.0184221	3.79125												KZS21803	Uncharacterized protein APZ42_011793	Daphnia magna	1.67735e-57	TTCTGTTGAGCATCAGTTCCTCCAGCCACTTTCCATGTTCCAGCAGCTAA
12L:12D	Experiment 2	DM13461P1	3.86535e-05	7.5904																TGCCCGATGATGTGCCATTGGTGTTCTCGACGATGGCGGCCTTCCACTTCCGTGCGCGGG
12L:12D	Experiment 2	DM13480P1	1.25537e-05	2.35012												JAN77911	hypothetical protein	Daphnia magna	6.72034e-33	GCACTTTGCTGGCCAGCCAAGCCGATCCCAATAAAATGCTACACATTTTG
12L:12D	Experiment 1	DM13541P3	0.00267473	-1.5355												KZS12113	Uncharacterized protein APZ42_023033	Daphnia magna	1.34808e-72	GCAACCACTCTTCAAGCAGAACGGCACAAATAGCGACGTGGTTTCCTATG
12L:12D	Experiment 2	DM13628P1	5.63163e-05	-3.73202												no sig match	no sig match	no sig match	no sig match	GGACGCTCGCGATTTCCCGACAAAAAGAATGTTGAATTCATCGTCTCGAT
12L:12D	Experiment 2	DM13674P1	0.00171118	-2.35226												no sig match	no sig match	no sig match	no sig match	GTTATGTTTGGTTTGTAAGCATGCGTGTGCGTTATCATGGCAAAAGGCAA
12L:12D	Experiment 1	DM13713P2	0.00273977	-1.82187																TTTGTTGAGAAGGCTAACCAGATACCTTTCCTGGTAATTGACAAATGTTT
12L:12D	Experiment 2	DM13743P2	0.00700872	-2.12458												JAN70914	hypothetical protein	Daphnia magna	2.36976e-07	AAGACGTCCTTTTGAATGAATGTCAACGACATCCACGATGCACTTCGTTG
12L:12D	Experiment 2	DM13773P1	9.7262e-05	1.93766																ACGCTAAAATTGAATTGAGCGTGATGTGAGAGGAAAAGGCGATACTTGAC
12L:12D	Experiment 2	DM13783P3	0.0129189	-6.73836												KZS21402	Uncharacterized protein APZ42_011365	Daphnia magna	1.35217e-29	TCATTGCCACTACATTGGAAGGTACGCAGCCACCATAACTGAGAGTGACG
12L:12D	Experiment 2	DM13879P3	0.00047962	-4.77942												JAN61925	Hydrogen peroxide stress regulator	Daphnia magna	1.25658e-102	GCTTGACTGACGAATGCTGATGTGTCATACGAGGCCGGTGTATGGTATCG
12L:12D	Experiment 2	DM13880P3	0.00127046	-1.56154												no sig match	no sig match	no sig match	no sig match	TGCACGCTTAACATGGGGAGTCTAAGCGTTTAGTGCCGATTTGGTATGCT
12L:12D	Experiment 2	DM13913P1	0.000339266	4.34232												no sig match	no sig match	no sig match	no sig match	AGGAAAGTCCAAGAAAGTTCCAAGATCTTTATGGCGTCAAGATCTTTCGAGAGTCACGTA
12L:12D	Experiment 2	DM13958P3	0.000242696	13.4039																ACTATAGTACTTAATAACTCTATGCTGTGGAAAACTGAGTAAAGCGTGCG
12L:12D	Experiment 1	DM13993P1	0.00549915	-1.82953																AATAATCCCTATATCAAAACCCACAACCTTTTGATATCCATAAGCTGATG
12L:12D	Experiment 2	DM14132P3	0.0202209	-1.82791												no sig match	no sig match	no sig match	no sig match	CAAACTTCTTGAAATGTTATGTGAGTATCACAGTAGCCGGCGGCAGCAGT
12L:12D	Experiment 2	DM14133P3	0.00175826	-1.62389												JAN57893	hypothetical protein, partial	Daphnia magna	2.00639e-49	GCTCGGGTTCACCCAACTTCGGATATTCGTGCAAGAATTCTAAGCATGCG
12L:12D	Experiment 1	DM14137P3	0.0217921	-2.59357												KZS06151	Uncharacterized protein APZ42_030656	Daphnia magna	3.79111e-31	TGACCGCTGATTTTTCTACAAACATTTCGCCACCACATGTGCCAGAACGG
12L:12D	Experiment 2	DM14137P3	0.00223529	-5.51438												KZS06151	Uncharacterized protein APZ42_030656	Daphnia magna	3.79111e-31	TGACCGCTGATTTTTCTACAAACATTTCGCCACCACATGTGCCAGAACGG
12L:12D	Experiment 2	DM14146P1	8.06494e-05	-2.61041												JAN77793	Cell division cycle 5 protein	Daphnia magna	1.3927e-40	AGCTAGGCTAGCTTCGAAACATTTGTCTTGCAGGAGCTGGAACCGTTTCT
12L:12D	Experiment 2	DM14186P3	0.0003987	2.21139																AATATATAGTTAGCCGGGCGAAAGCCAATTGACCTTATTGGCCGCGCTGA
12L:12D	Experiment 2	DM14211P1	0.000975444	-3.93359												JAN84337	hypothetical protein	Daphnia magna	7.68171e-52	GATTTTTCCAAGTCGACTATTCGAAAGTGAGCTGTCGACTGAGCTCCCTCCACCTTTTCT
12L:12D	Experiment 2	DM14231P2	0.000327791	-14.0579																AGCAGTTGACGACTACTGCCACAGACTAAGAGGGTAAAGAACACACCCGT
12L:12D	Experiment 2	DM14266P1	0.000174754	3.36602												no sig match	no sig match	no sig match	no sig match	AGCTGGCATCCTTACATCAGTCAACGATGGGTCATGTTGCGTGCTGTGCG
12L:12D	Experiment 1	DM14293P2	0.0018814	-1.64925												JAN87453	Alpha1,3fucosyltransferase	Daphnia magna	5.56735e-08	ACCAATTGTTTCGTATTTTCAAATTTAGCCGCGTTGATAAACGAATGCTT
12L:12D	Experiment 2	DM14313P4	0.0123514	2.78313												JAN47095	Cathepsin F	Daphnia magna	6.20083e-34	GTAACAACAATAAGGTAAAAGGTTATCAGTCAGATCGTCCGGCGTCAGCG
12L:12D	Experiment 2	DM14324P1	0.00701627	-4.66269	Dgri\GH20921	181	5e-43	195023682	Dgri_GH20921	74.54	XM_001985696.1	Drosophila grimshawi	195023682	XM_001985696		JAN81730	hypothetical protein	Daphnia magna	3.4977e-10	AAGAGATTCATCAGGAGTTTGAGTCCTGAAAGTGGAATGGCGTCCGTCGG
12L:12D	Experiment 2	DM14358P3	0.000758365	1.62406																AACCAGTTGCTAACCGCTTGTACCTTACCATCCAGTCACGAGACGTTTGG
12L:12D	Experiment 2	DM14421P1	1.74274e-06	-1.6545												JAN31836	Ribosomal L1 domain-containing protein, partial	Daphnia magna	3.30516e-83	TCTTCAATCGCAGCGTCTAAATCCGTGCGTTGGTACTTTTCGTCGGGAAT
12L:12D	Experiment 2	DM14477P2	0.0130359	2.148																TCAAACTGCTACATATTTCGTGTAGAATAGTATTCAAAATCGAAAATCGC
12L:12D	Experiment 2	DM14489P1	0.00412998	5.07593												no sig match	no sig match	no sig match	no sig match	ATACGTTTTTGCTGGATTCTCCTGTTGTTGAGCATACGTTCACGCGCTGC
12L:12D	Experiment 2	DM14512P1	0.0465838	2.1657												no sig match	no sig match	no sig match	no sig match	GCCGAGGGTGGTCACTGTCGATGTGATTGTGAACGTGGCCGTTTTGAAAA
12L:12D	Experiment 2	DM14525P1	0.000519209	126.21												no sig match	no sig match	no sig match	no sig match	GGTGAAATTCCGGATCGCTTATACGTAAAATGATTTGCGAGCAAGCAACA
12L:12D	Experiment 1	DM14561P1	0.00843722	-2.06503												no sig match	no sig match	no sig match	no sig match	TCTAAAATTTGAATTGCTTTGGTTTAAGTAATAATATAAGTAAATCTGCT
12L:12D	Experiment 2	DM14578P1	0.000186819	-12.8472																TTTTGTACTTCGTGTTCACCGAGTTCCATGACCATATATTATTCACCGCT
12L:12D	Experiment 2	DM14584P3	0.000354782	7.12703												JAN86953	Fatty acyl-CoA reductase	Daphnia magna	3.44967e-43	AGCAGAAACCTCCTGCATCCTAGGATGTAATTGGTAACGTAGCTTTCCCA
12L:12D	Experiment 2	DM14610P3	0.000207702	2.57602												JAN71768	hypothetical protein	Daphnia magna	3.4183e-50	GAAGAGGAATGTCAGTCCGTTGGTCAATGGTACAGCAACCGACAGTTCGG
12L:12D	Experiment 2	DM14623P1	0.000110735	-2.35105												JAN49787	RNA polymerase II-associated protein	Daphnia magna	5.54006e-122	GTGACCGCACTAATTCGCTTGACTCGAGATAAGCCGGTCAACCATGGAAGAATAGGTTCC
12L:12D	Experiment 1	DM14650P3	0.0354294	-2.24726												no sig match	no sig match	no sig match	no sig match	AAGACGAAGATGGTGTTCAATCGAAATAACGAAGTGTCCAAGAGAAGTCA
12L:12D	Experiment 1	DM14660P1	0.0218063	-1.51983																CTAACCCCAATTTCTTCGTGTCCAGTTTCATCTGCTTGAACCTCAAAATCTTGACAACAA
12L:12D	Experiment 2	DM14719P3	7.05588e-05	-3.32776												JAN33436	Class B secretin G-protein coupled receptor GPRmth5	Daphnia magna	5.562e-09	CGATTGGATTGACTTTCAAATTCGGCCGTGGTACTACTAGGCGTGGCGAT
12L:12D	Experiment 2	DM14755P1	0.00176268	-1.50704																TCGGGTCTTGCGTTATCAGTACACATACTTTATGCTCAGATGCAGGGGAACAATACCTGT
12L:12D	Experiment 1	DM14842P3	0.00186808	-1.61878												KZS04972	Uncharacterized protein APZ42_031911	Daphnia magna	1.30031e-70	TGTGCGACGATTTGAAATTCGCACCGATACATTGGTGAACAAGTTCCGCG
12L:12D	Experiment 1	DM14843P1	0.0060111	-1.79401												no sig match	no sig match	no sig match	no sig match	TTATTCACAGAGCGAGGCAAGAAGAGAAATGTAAAATTTATGGAATGGAA
12L:12D	Experiment 2	DM14858P3	4.90701e-05	2.0234												no sig match	no sig match	no sig match	no sig match	TTGGATCCAATGGGTGAACGACATAGCCATAATTTGCATAGTCTTTGACT
12L:12D	Experiment 2	DM14867P1	0.00427376	-1.89124												JAN32653	putative fk506 binding protein	Daphnia magna	8.88409e-16	TTGATGACAGGCGTCCTGCCACTCTTTCGCATTGTTCTTTCAGAACCGTA
12L:12D	Experiment 1	DM14897P2	0.00511665	-1.79947																GCTGTTCACACTAGTACTCGGTGAACTGCAGTGACGAACCATTCTAGCGT
12L:12D	Experiment 2	DM14984P1	0.00426015	2.29227												KZS14270	Uncharacterized protein APZ42_020444	Daphnia magna	1.83881e-46	TGACAGGAATTTCGCCGTCCTTAAAGACACTGTATAGTTATGAAATGCAAATGCAAACAC
12L:12D	Experiment 1	DM15001P1	0.00552974	-1.82423												JAN87641	hypothetical protein	Daphnia magna	2.31511e-51	AGGCTTATTTAGGATACCAAAGTTTTGCGTGATTTGAAAGTAGTCGATAA
12L:12D	Experiment 2	DM15008P2	0.000259026	-20.2688												no sig match	no sig match	no sig match	no sig match	TACGCTTTTCTCTTTAGGGCGTCTATGTAACGCTATACACAATCCTCAGA
12L:12D	Experiment 1	DM15040P1	0.00191798	-1.69946																TTACTGACTTAACGTCTCAGTTGCAGCCACCATACGGGAAAAGTTGCCTA
12L:12D	Experiment 2	DM15050P1	2.17066e-05	2.23215												no sig match	no sig match	no sig match	no sig match	GATGTCGTCAGGTACACAACGAGGAGACCCGTATACACCGACAGAAAGATCGTAATCAAA
12L:12D	Experiment 2	DM15087P4	0.00031116	19.8873												JAN70258	hypothetical protein	Daphnia magna	9.51785e-24	TGTTAAATAACGAATGAGCTGGCTGTTGGACGGCGGTCTTTCGTCAGTGT
12L:12D	Experiment 2	DM15101P2	0.00283104	-1.55442												no sig match	no sig match	no sig match	no sig match	GGTCTTTTGTTAACAGTCAAATGGATTCGTCCATTGAATAGCTCCCTCGT
12L:12D	Experiment 2	DM15154P4	0.000791667	1.53891												JAN65815	hypothetical protein	Daphnia magna	3.59641e-73	TGGTGATACAATCTTTTGTAGTGACCACCACCGTGCAGTTATCGCGGGTC
12L:12D	Experiment 1	DM15161P2	0.00467091	-1.72669												KZS05948	Protein N-terminal asparagine amidohydrolase	Daphnia magna	1.73495e-18	GCAACACAAATGGCGCATAATTTTTTCATTTTCATTTTCACATGAAACTG
12L:12D	Experiment 2	DM15163P2	0.000158441	41.1299																ACAGCTTGTTCCTCATTGCCCGAGTTTGAATTATTCGGTTCGTTAGGCAT
12L:12D	Experiment 2	DM15192P1	0.00321712	2.79114												JAN81351	hypothetical protein	Daphnia magna	6.26664e-07	GAAATCCTATACGAGACATCCACATCTCGTTCCGCCAACTATTACACAATTTTTCGACTG
12L:12D	Experiment 1	DM15196P2	0.0112213	-1.5761												no sig match	no sig match	no sig match	no sig match	TAAGTCAACTTTTATCTGTAACAAGATTGAGAAAGGACGAATAACGATTG
12L:12D	Experiment 2	DM15210P1	0.00569188	8.23466												JAN50904	hypothetical protein, partial	Daphnia magna	1.22145e-29	GACCACCGTTCTGGTCCGTTTGAGCCGTAAGACACTCCGCATTTGATGGT
12L:12D	Experiment 1	DM15242P3	0.0119272	-1.59614												KZS20008	Cyclin-dependent kinase 10	Daphnia magna	8.3921e-30	TTTGTATGCTCGACCACCTGATGGAGGTTTTGGACTCTGTGCTTTACGGG
12L:12D	Experiment 2	DM15244P1	0.000796453	-1.65884												KZS08421	Extra macrochaetae-like protein	Daphnia magna	7.58175e-24	GGTGATGAATCCGACGCTTCTCCAAAAACGATGATGAGGTAGGCGCAGTA
12L:12D	Experiment 1	DM15313P1	0.00270638	-1.7111												no sig match	no sig match	no sig match	no sig match	AGCCGAATCTTCACGTTTCGATCGATGACTGTTGATCTAAACGGATGTTT
12L:12D	Experiment 2	DM15315P1	0.0185171	-1.543												no sig match	no sig match	no sig match	no sig match	TTGCTTTCAATGAATGAGAATGCCAAAAGAACAAATTGAAGGAGAGCGTT
12L:12D	Experiment 2	DM15321P1	0.000235485	-1.80355												JAN70132	Uridine 5'-monophosphate synthase	Daphnia magna	1.16903e-07	AAGGAACTCATGAGCTCTTGCCACCTCCTTGAGTTGCCTTATTTTTGTTA
20L:4D	Experiment 2	DM00523P4	0.00195769	-1.6879	LOC733131	232		114052712	proteasome 26S non-ATPase subunit 7	72.58	NM_001047078.1	Bombyx mori	114052712	NM_001047078						TTGATCATTGGTTTTAGTGTGTACGCACTTTACAAACTGCTGATCCGCCA
20L:4D	Experiment 1	DM00607P3	0.033636	1.69171	AgaP_AGAP008317	170	8e-40	158296802	AgaP_AGAP008317	74.28	XM_317149.4	Anopheles gambiae	158296802	XM_317149		KZS09893	Tyrosine-protein kinase	Daphnia magna	2.65962e-63	AGGTGAAAACTTCCCACATCAGCACACCATAAGCCCAAACGTCGGATTTG
20L:4D	Experiment 1	DM00814P4	0.0257321	-2.00501	Dgri\GH12351	161	4e-37	195039822	Dgri_GH12351	73.88	XM_001990918.1	Drosophila grimshawi	195039822	XM_001990918		JAN48475	putative Cytosolic purine 5'-nucleotidase	Daphnia magna	2.50147e-133	TACAACAAACGCGAATTAGCGCACAGAGTCTTTGTCAACCGGAGTCTGCA
20L:4D	Experiment 1	DM00966P3	0.00205848	-1.51941	Dsim\GD13295	66	1e-08	195587645	Dsim_GD13295	71.32	XM_002083536.1	Drosophila simulans	195587645	XM_002083536		KZS12635	Glutamate decarboxylase	Daphnia magna	1.41844e-41	CGGTCCCCTCGTCATGTTCACTTCTGAACACAGCCACTTTTCGATGATGA
20L:4D	Experiment 1	DM01082P4	0.00603157	1.99471	AaeL_AAEL009700	86	3e-14	157123990	AaeL_AAEL009700	67.32	XM_001653959.1	Aedes aegypti	157123990	XM_001653959		KZS12365	putative Hydrolase PNKD	Daphnia magna	4.07473e-124	TAAGTCGGCCAATCCTTATGATATCGCCATGGCGAACTAGAACATCCGCG
20L:4D	Experiment 2	DM01138P4	0.0412036	1.58625												KZS03568	Hematopoietic prostaglandin D synthase	Daphnia magna	1.20838e-113	TTTTCTCCGATGATGGAGCGTTTGGGTGAGGCCATTCTCGATAGTACACC
20L:4D	Experiment 2	DM01623P1	0.0160404	1.76985	LOC656087	464		189235729	similar to CG1743-PB, isoform B	71.79	XM_962638.2	Tribolium castaneum	189235729	XM_962638		KZS15608	Glutamine synthetase	Daphnia magna	3.58047e-92	AACTTCGTCCATTCACGATTTCTCTGCTGGTGTAGCTAACCGTGGTTGCA
20L:4D	Experiment 1	DM01779P4	0.0465879	-1.51042	NEMVEDRAFT_v1g237122	73	3e-10	156376671	NEMVEDRAFT_v1g237122	74.6	XM_001630433.1	Nematostella vectensis	156376671	XM_001630433		JAN71306	60S ribosomal protein L34, partial	Daphnia magna	3.77311e-53	TGTTTCCACCATGTGGCTAACAAGAATGCAAGTGCAATAGCACGACAGAA
20L:4D	Experiment 2	DM02150P3	0.0102361	-1.58577	Dyak\GE12987	315		195475893	Histone H2B	79.89	XM_002090182.1	Drosophila yakuba	195475893	XM_002090182		JAN63303	Histone H2B type 1-D	Daphnia magna	1.86438e-15	TGGGGTTTCAGAAAATTTGATGAAACTTTCTACTTTGTGCTGGTATACTT
20L:4D	Experiment 2	DM02525P1	0.0452916	-2.82336	Dper\GL17803	307		195178710	Histone H2A	79.84	XM_002029022.1	Drosophila persimilis	195178710	XM_002029022		JAN87910	Histone h2a	Daphnia magna	7.48088e-21	GCGTATCATCCCTCGCCACTTTCAATTGGCGATCCGCAACGACGAAGAATTGAACAAACT
20L:4D	Experiment 1	DM03055P2	0.000842392	-1.5728												JAN33324	Phosrestin ii arrestin a arrestin	Daphnia magna	4.43337e-15	TTGACGACGCTGGCCAAGATTTGGATCGCATGAAATTGGATGATGTGGAC
20L:4D	Experiment 1	DM03296P1	0.0150568	1.65816																TCAAATAAGCAGAAATATGCCGTTAGGTAATTCACTGGAAAAGCTGCCGCCTCATCAAAG
20L:4D	Experiment 2	DM03473P2	0.00342431	-1.70704												KZS21634	Innexin shaking-B	Daphnia magna	1.24976e-33	TGGAAAATGTGGGAAGGGACCAAAGTTCGCAACATTATCCAGGGAATGCA
20L:4D	Experiment 2	DM03506P1	0.00363704	1.83268												JAN44390	Low-density lipoprotein receptor-related protein, partial	Daphnia magna	5.36384e-88	TCAACATTTCATGGGTTTGCGATGGTCTGTCCGATTGTTCCAACAGCGCCGATGAAGAAC
20L:4D	Experiment 2	DM03553P1	0.0464667	-1.50921	LOC100163460	196		193647950	similar to eukaryotic translation initiation factor 2 subunit 2	79.15	XM_001943188.1	Acyrthosiphon pisum	193647950	XM_001943188		JAN68819	Eukaryotic translation initiation factor 2 subunit, partial	Daphnia magna	2.92591e-33	GCCGCACGTATTCCGGTCACGGCCTGGAAACCCGACTTAATCGAGGCCACAGAACATCTA
20L:4D	Experiment 2	DM03598P2	0.0496167	-1.67966	Dpse\GA28029								198472097	XM_002133299		EFX75497	hypothetical protein DAPPUDRAFT_323113	Daphnia pulex	6.42429e-13	GTGCCTAGGTAGTTGATGAATGAAGCCCCCACAAGGGTATCAACACTCGG
20L:4D	Experiment 2	DM03622P3	0.0375178	-1.50639												KZS21516	Uncharacterized protein APZ42_011461	Daphnia magna	8.35708e-31	CGTGTCGGTATCATCTTCATCCGCATTGAATACGGCTTTGATCTCCAACT
20L:4D	Experiment 2	DM03734P1	0.00161305	1.65314	agl	66	3e-08	118094282	amylo-1, 6-glucosidase, 4-alpha-glucanotransferase (glycogen debranching enzyme, glycogen storage disease type III)	80.28	XM_422317.2	Gallus gallus	118094282	XM_422317		JAN48885	Glycogen debranching enzyme	Daphnia magna	4.24651e-95	TCGGTAAGACCAATCTGAACTGTCCAAAGTTGCCATGCCCAATGGTCCTA
20L:4D	Experiment 2	DM03798P4	0.0353629	-1.71418	Dmoj\GI13022	86	2e-14	195126255	Dmoj_GI13022	81.61	XM_002007554.1	Drosophila mojavensis	195126255	XM_002007554		JAN71010	hypothetical protein	Daphnia magna	1.77775e-79	GTCCGTCATGGAAGGCAAAGTTCGCAAGTCACACGATCACGAACAAGTTG
20L:4D	Experiment 2	DM04058P1	0.0123007	1.52157												JAN50207	putative Chymotrypsin BI precursor, partial	Daphnia magna	9.13601e-91	GGTATTACCAATGAGGAATGTGTCGCAGCTTACAGCGTCCTCACGATCCG
20L:4D	Experiment 1	DM04300P2	0.00253702	-1.76966												JAN73812	Testis development protein nyd-sp29	Daphnia magna	7.13084e-107	CAGCTCTCGCACGCCTGGGCATAAACTCTTGGTATAAAAAGGCAGCAAAG
20L:4D	Experiment 1	DM04699P3	0.0129357	-1.61689												JAN80993	Short transient receptor potential channel	Daphnia magna	1.9131e-88	CTGTTCTTTAGGCAGCGTAATGGGCACAGATTTCGAAGCAGCGCAGTTAC
20L:4D	Experiment 1	DM04757P1	0.0408088	1.55278												JAN33018	putative Lysosomal protein NCU-G1, partial	Daphnia magna	6.78042e-141	TCGCAGCGCTATCGCTACGCCTCCAAGAATGAGAACAACTGCGGGAAGCCCCAAACCGAT
20L:4D	Experiment 1	DM04963P3	0.0343299	-1.76234	CYP4BW4	73	1e-10	156548379	similar to cytochrome P450	78.02	XM_001603994.1	Nasonia vitripennis	156548379	XM_001603994		JAN80321	Cytochrome p450	Daphnia magna	6.85693e-68	TGCAAATCTCTGACCAATGCAATTTCTAGGTCCGGCGCTGAAAGGTACGA
20L:4D	Experiment 2	DM05111P3	0.00544697	-1.59923												KZS04631	putative Cyclin-dependent kinase inhibitor 1B	Daphnia magna	1.4247e-76	GGACAACCGGGTGACAGTTGAACGTCAATTGGCTCAAATTCAAGTCGAGC
20L:4D	Experiment 2	DM05167P3	0.00327304	-1.78507												JAN93859	Innexin inx2	Daphnia magna	1.7913e-54	GCAAAAGGAAATGTTGGGAACGTTTTCCAAGTTGAAGGCTGCCGTCAAGC
20L:4D	Experiment 2	DM05298P2	0.00228617	1.58507												no sig match	no sig match	no sig match	no sig match	GTGATTTCTTCGTCCGTGTGGGAGTCGTAAGGAATTAAGGGCGTGAGACG
20L:4D	Experiment 2	DM05399P3	0.0127209	1.58911												JAN80138	Protease m1 zinc metalloprotease	Daphnia magna	1.35678e-75	TTGCACTCCGTTCGTCTCTGAACTGCATCAACTCCTTCAATTCCAGGTCG
20L:4D	Experiment 2	DM05417P2	0.000330771	2.1412												JAN64113	High-affinity choline transporter	Daphnia magna	1.3773e-89	TGAGATGGGCAGACGATGGCCTTGTAGATGTTGTGCGTAAACATTGACGA
20L:4D	Experiment 1	DM05637P3	0.0472737	-1.50163												no sig match	no sig match	no sig match	no sig match	CTCGTCTGACAGCTGCTGACTCAGTTGCTACTGCTCTCTGTAGACTGAGC
20L:4D	Experiment 1	DM05678P4	0.0222698	2.29106	LOC100028075	61	9e-07	126305028	hypothetical protein LOC100028075	86.27	XM_001378156.1	Monodelphis domestica	126305028	XM_001378156		KZS11657	Nitrate reductase 1	Daphnia magna	1.53647e-97	GTACCTGCGTTCTGCCAAATAACGGCCGAATTGTACGGATTGCAGACAAG
20L:4D	Experiment 2	DM06174P3	0.00411079	-1.58144	LOC100164905	181	4e-43	193652479	similar to troponin I	79.37	XM_001947405.1	Acyrthosiphon pisum	193652479	XM_001947405		JAN36666	hypothetical protein	Daphnia magna	1.65288e-10	GTTAAACAACAGGGAGCAAGACCGCAAAAAGGCTGAGGTACGAAAGCGTC
20L:4D	Experiment 2	DM06452P2	0.037311	-1.94109	T-cp1	97	8e-18	28572125	Tcp1-like	80.17	NM_079726.3	Drosophila melanogaster	28572125	NM_079726		JAN33930	T-complex protein 1 subunit alpha, partial	Daphnia magna	1.23916e-07	TTCACTCCATGAATTCAGCGTTCTCTACGAACAGCTGATTAAAACGACGT
20L:4D	Experiment 2	DM06651P1	0.0145873	-1.54156	Dere\GG10559	55	4e-05	194863187	Dere_GG10559	75.28	XM_001970283.1	Drosophila erecta	194863187	XM_001970283		JAN29385	Nucleolar GTP-binding protein	Daphnia magna	3.28478e-11	AAGTGGGTACACATGAACCGGGAGGAGAGATGGAATTGGCGCAAAAGTAC
20L:4D	Experiment 2	DM07108P3	0.00584701	-15.1551												KZS16897	Uncharacterized protein APZ42_017538	Daphnia magna	3.56033e-35	CAGAGAGATTCAGCCAGCCCAGACGGGAACTGTTATCATCCAAGTCGGAT
20L:4D	Experiment 1	DM07202P1	0.0402637	1.71421												KZS06151	Uncharacterized protein APZ42_030656	Daphnia magna	1.95478e-43	CAATTAAGGATGAAGTTCACAGAACGGCACCCCCAGACACCATCGCAATG
20L:4D	Experiment 1	DM07337P1	0.00658201	-2.17721												JAN83823	Patatin phospholipase domain-containing protein 2	Daphnia magna	3.11527e-11	CAGCAATCCCACGTTAAAGCTTGGCATATCAATCTTTATCCTGACTTAAATACATTCCCA
20L:4D	Experiment 2	DM07410P2	0.00192752	-1.59559												JAN58418	hypothetical protein	Daphnia magna	8.28754e-40	GATTTCTGGATCCGCTCTAAACGCCCAGAGGGGGAATAATCTTGAGCTGG
20L:4D	Experiment 1	DM07476P1	0.0108661	-1.60033												JAN75576	hypothetical protein	Daphnia magna	4.5556e-14	AGCAAAGCTATAATCATGAGAGCTAGGGAAGTGAAAACGGAGGCCGGCAG
20L:4D	Experiment 2	DM07813P1	0.00379366	-1.69312												KZS19326	Uncharacterized protein APZ42_014176	Daphnia magna	1.21415e-10	AACTCCGATTGCACCGGTGAGGCAACTGGCGTTGGATCCCATGACTTCTC
20L:4D	Experiment 2	DM07951P2	0.0115776	1.83392												JAN68826	hypothetical protein	Daphnia magna	2.7839e-17	AGGCGAGAGCCTGGTGTAAAAAGACATTGTCCAATCCACAACGAAGTCCA
20L:4D	Experiment 1	DM07980P2	0.00837368	-1.55052												EFX75406	hypothetical protein DAPPUDRAFT_250423	Daphnia pulex	2.62031e-13	GGATACAAAAAAGGCGTGCATAGGAGATGAGATGTTGCGAGTTCGATGGT
20L:4D	Experiment 2	DM08403P3	0.0175962	-1.55188												YP_009133124	NADH dehydrogenase subunit 6 (mitochondrion)	Daphnia magna	7.32613e-06	ACTAAGCCTATTCCTAAAGGATGAGTTAAAGTGGGGAAAACTACTGCTAA
20L:4D	Experiment 2	DM08573P3	0.00541245	-1.558												no sig match	no sig match	no sig match	no sig match	TATCCATCACTCGAGCTCAGTGTGTGTGCCAGCAACTCGCTTCTTTGACC
20L:4D	Experiment 1	DM08656P1	0.00725956	4.96893												no sig match	no sig match	no sig match	no sig match	TCGCCACCACATGTGCCAGAACGGAAGGAGGTGACATGGCCGACGATGGA
20L:4D	Experiment 2	DM08656P1	0.000465185	2.09081												no sig match	no sig match	no sig match	no sig match	TCGCCACCACATGTGCCAGAACGGAAGGAGGTGACATGGCCGACGATGGA
20L:4D	Experiment 2	DM08722P1	0.0473498	-2.69333												JAN72260	Membrane glycoprotein lig-1	Daphnia magna	3.5614e-13	TGGCTATAGAATTAACTGTGACGTTAACTATAATGGAGGAACCAGCCCTG
20L:4D	Experiment 2	DM08753P1	0.0201239	1.65283																CAATAAGTGACCTTAGTCGTCAATTTGCTGTTATTTGACACATTCGTAAG
20L:4D	Experiment 2	DM08787P1	0.00818477	-1.86766												no sig match	no sig match	no sig match	no sig match	TTTTAAGATTCGATGGCAAGGGGTGGTAAAGTCAGAGGTGCCATGACGGG
20L:4D	Experiment 1	DM08788P2	0.00849201	-1.88079												no sig match	no sig match	no sig match	no sig match	CAACAAAATTTCAGAGTGAAGATCAAGCAAGGGCATGTAGCATAGCTTTG
20L:4D	Experiment 2	DM08940P2	0.00798077	-1.69816																TGCTATTGTTCATTCATTATTGTACGCAGTGACTTGAATTCGTTCGTTGA
20L:4D	Experiment 2	DM08965P1	0.00860568	-1.5708												KZS12084	Uncharacterized protein APZ42_023071	Daphnia magna	4.30933e-13	ACAAAGCGTAATCTGAGAAATGGAAATGCCTCTGGCACAGTTGTGTGGCC
20L:4D	Experiment 2	DM09157P1	0.0135068	-1.56403												no sig match	no sig match	no sig match	no sig match	GCACGAGGCCAGTTTTTGGCAATCGTTTCTTCATCATGTATCTCATGTAT
20L:4D	Experiment 2	DM09216P3	0.0281416	-1.58249												JAN40747	Nuclear pore complex protein Nup160	Daphnia magna	3.73359e-08	ACGAGCTAAGACACGGATAATTCGAGAATAGAGCGACTGACACGTTCAGC
20L:4D	Experiment 2	DM09565P2	0.0221474	2.4684	IscW_ISCW017459	61	6e-07	241153680	IscW_ISCW017459	75.9	XM_002407091.1	Ixodes scapularis	241153680	XM_002407091		JAN81178	Glucose-6-phosphatase	Daphnia magna	5.47777e-84	ATCAAGTCTTGAAATGGCTGATGCACGGTGATCGTCCTTACTGGTGGGTT
20L:4D	Experiment 2	DM09566P3	0.00705455	1.92535												no sig match	no sig match	no sig match	no sig match	AAGGCACACTCTTGCACATGAAAACAAACAGTTAGGAGAACTGAGACACA
20L:4D	Experiment 2	DM09587P3	0.00950684	-1.50832												JAN58957	hypothetical protein, partial	Daphnia magna	9.47883e-09	TACGATGAGCGGCTTCTATTTTTTCCAGTCTCGAGCTAAAGTGCAATTAT
20L:4D	Experiment 2	DM09716P3	0.000320446	1.50344												no sig match	no sig match	no sig match	no sig match	CAAACGACGGGATGCAAATCGATTGATTAAAGACATGTAGGCTTCATGTA
20L:4D	Experiment 2	DM09904P4	0.000189859	1.59266												JAN38449	Period circadian protein	Daphnia magna	5.31598e-06	GGTTTCACGCTGTATCATGATCGGTAGCTCATCGTCACCGCCAAATATGC
20L:4D	Experiment 1	DM09928P3	0.0192328	2.37872												no sig match	no sig match	no sig match	no sig match	TCAGAATTTGTCGAGTAACATGTAAAAAGCTGCTTTTAGAATTCGTTGAT
20L:4D	Experiment 2	DM10023P2	0.0147831	-1.56519												no sig match	no sig match	no sig match	no sig match	AAAAGAAACGAGAAGAGAAGCTTAAGTGGAAATAAGGAAAAAGGACGGCT
20L:4D	Experiment 1	DM10126P1	0.0275663	-1.66812												no sig match	no sig match	no sig match	no sig match	CTATAAGTCGGGATTCATTCGTGAAGCATCACGCGCGCACCGGGAACGTA
20L:4D	Experiment 2	DM10260P3	0.00298504	2.22353												no sig match	no sig match	no sig match	no sig match	ACCTTGCCAGGTGTTAATACAGACTAACAGTGAGAAAACTGTACTGCATG
20L:4D	Experiment 2	DM10268P2	0.0361268	-3.21129												no sig match	no sig match	no sig match	no sig match	ACGGTTACCACTGTTACCACCAGTGTCACACTGTCTCTGCTGATGAGGAA
20L:4D	Experiment 2	DM10381P1	0.0328654	-1.97165												KZR98401	Receptor expression-enhancing protein	Daphnia magna	3.8137e-41	CAACCTGATCAGCCTCCTGACTGAATGTAGTAGCAACCTGGTCAATCTCT
20L:4D	Experiment 2	DM10507P2	0.00961016	2.77761												JAN56906	putative Glucose-6-phosphatase	Daphnia magna	6.64067e-11	ACGTTGCCATTCCCAAGACAAACGAGTCGGTGTTTTACACGCTGGAATTC
20L:4D	Experiment 2	DM10524P2	0.02046	-2.34775																CTTGGTAGTTGTTGAGTATTTTACGTTTTTATTAGAATGATCAAAGAGAG
20L:4D	Experiment 1	DM10575P2	0.0286361	-1.60772												JAN67222	Phytanoyl-CoA dioxygenase, peroxisomal	Daphnia magna	9.46493e-28	ACGCACCTTGCAACCTTTCGTAACGGATACATGATATGGCGGCTTACCTT
20L:4D	Experiment 2	DM10613P3	1.9325e-05	-1.67148												no sig match	no sig match	no sig match	no sig match	CGTGAGCGTGAAGAACGGGAACGGAAAGAACAACGTGAAAGAGAGGAGAG
20L:4D	Experiment 2	DM10630P1	0.00425827	-1.59411												JAN64873	hypothetical protein	Daphnia magna	2.78863e-64	GGTAGTTCTTCCTCTGTACAGCTGCACGGCTCAGTTTGCAACTCGTAAGGAAGCAGTGGA
20L:4D	Experiment 2	DM10762P3	0.00441256	-1.79085												no sig match	no sig match	no sig match	no sig match	GGTGGTATACTATCTGGCTATTGCCGATTTCAACAGCATTGGCCAGCCAA
20L:4D	Experiment 2	DM10837P2	0.0053596	-1.54742												JAN40765	Fasciclin-3	Daphnia magna	4.44626e-11	CTTGTCTTTCTCGCCGTTAGCCCAAAACAAGAAACGCTCCCGGTTTTTCT
20L:4D	Experiment 2	DM10884P2	0.0191016	-1.80883												no sig match	no sig match	no sig match	no sig match	CCCAGCAAACACTTCGGAAAATGGAAAAAGTTCGGAAGATGTGATTGACA
20L:4D	Experiment 2	DM11650P2	0.00054141	-2.26781												JAN32284	hypothetical protein	Daphnia magna	5.69601e-10	AAGACGTGGTAAAGACGTACACGTTAAGCTGCAAACCTTGCTTGTCGTCA
20L:4D	Experiment 2	DM11948P1	0.0436082	-2.5733																GGATTTCTTGTCTTGGCAACAGGAGCTCATGCTCAGAACTGTCCCTCGAA
20L:4D	Experiment 2	DM12027P2	0.0101775	2.26048												JAN30115	Cytochrome P450 305a1	Daphnia magna	1.82845e-49	GACGGCTAATGAACTCATCTTCAGATCGGGTAATGTCGTTCGAGGCAGCA
20L:4D	Experiment 1	DM12048P1	0.00329985	-2.95113																TCTTCTTGTCGCCCTTTGCGTGGTCTACTTGCCAGGAGCCTTTTCGACGCCCGTAGAATA
20L:4D	Experiment 1	DM12253P4	0.0207353	-1.63514																TTAGGGAGAGTTCAACGACGGATAAACAAACTAACAAGATGACGTTCCTA
20L:4D	Experiment 2	DM12587P1	0.0265441	-1.538												KZS09908	Tetratricopeptide repeat protein 39C	Daphnia magna	7.63641e-13	GGAATGTTGGCATATGCTTAATCACCGGAAGTGGACAGATGACCACCACA
20L:4D	Experiment 2	DM13159P2	0.0066342	-2.44977												JAN66076	Glucosyl/glucuronosyl transferases	Daphnia magna	1.17342e-55	GGTGGCAAGAATGAGGTAGACGTCGATCAGCGATCGCTGAAAACGATTGA
20L:4D	Experiment 2	DM13192P4	0.00457107	-1.74536												KZS20538	histone H3 type-like protein	Daphnia magna	3.12645e-10	TGCCTTCTTTTGAAGCTGCGTAACCACTCCAGATTTTGGTGTTTGCTGCT
20L:4D	Experiment 2	DM13362P2	0.0242763	-1.5677																AACATTTCTACAGCTTCTTCAATTCACGACGAAGTATTTTCCCAGTAGCT
20L:4D	Experiment 1	DM13599P2	0.0193278	-1.9131												JAN93145	Cral/trio domain-containing protein	Daphnia magna	7.71701e-15	GTCGGATGTTTTTGGCCGTCCGGGCCGTTTAGATTCGTCCGATTTAATTT
20L:4D	Experiment 2	DM13661P3	0.0318035	-2.0018												JAN66370	SUMO-activating enzyme subunit, partial	Daphnia magna	1.02592e-11	TACCATCGTTATATGTTGATTTGACCACAGGTTTGCTGATGTTCCGGTCT
20L:4D	Experiment 2	DM13967P3	0.0367862	-1.81989												no sig match	no sig match	no sig match	no sig match	TTCATTTCAACGATTTTCTTTTCATCCGCACACAAACGCGCAAACACACA
20L:4D	Experiment 1	DM13993P1	0.0469584	-1.50312																AATAATCCCTATATCAAAACCCACAACCTTTTGATATCCATAAGCTGATG
20L:4D	Experiment 1	DM14137P3	0.00878803	3.74941												KZS06151	Uncharacterized protein APZ42_030656	Daphnia magna	3.79111e-31	TGACCGCTGATTTTTCTACAAACATTTCGCCACCACATGTGCCAGAACGG
20L:4D	Experiment 2	DM14137P3	0.000234625	1.99436												KZS06151	Uncharacterized protein APZ42_030656	Daphnia magna	3.79111e-31	TGACCGCTGATTTTTCTACAAACATTTCGCCACCACATGTGCCAGAACGG
20L:4D	Experiment 2	DM14186P3	0.000950393	2.75121																AATATATAGTTAGCCGGGCGAAAGCCAATTGACCTTATTGGCCGCGCTGA
20L:4D	Experiment 2	DM14224P3	0.000384617	-2.04458												KZS07665	Uncharacterized protein APZ42_028776	Daphnia magna	8.83334e-60	CTGCTATCCTTGTTGCTTGCATCACTCGAAGCTGTTTTCGCAGGAGCATC
20L:4D	Experiment 2	DM14516P3	0.000244242	1.90571												KZS06605	Period circadian protein	Daphnia magna	2.59237e-46	AGCATGGTCCGTCTGAATTCGTTACTTCGTCGACGTAGCTCACGTCTTCT
20L:4D	Experiment 1	DM14561P1	0.0126747	-1.90499												no sig match	no sig match	no sig match	no sig match	TCTAAAATTTGAATTGCTTTGGTTTAAGTAATAATATAAGTAAATCTGCT
20L:4D	Experiment 2	DM14623P1	0.00387134	-2.52989												JAN49787	RNA polymerase II-associated protein	Daphnia magna	5.54006e-122	GTGACCGCACTAATTCGCTTGACTCGAGATAAGCCGGTCAACCATGGAAGAATAGGTTCC
20L:4D	Experiment 2	DM14651P1	7.20455e-05	-1.67305												no sig match	no sig match	no sig match	no sig match	GTGACTTTGGACAAAAGCTGGAACGACGAATTTGTATGCTGGAAAACGAC
20L:4D	Experiment 1	DM14660P1	0.0166865	-1.74588																CTAACCCCAATTTCTTCGTGTCCAGTTTCATCTGCTTGAACCTCAAAATCTTGACAACAA
20L:4D	Experiment 2	DM14672P4	0.0365695	-3.2617												JAN86342	Cytochrome c oxidase polypeptide viii, partial	Daphnia magna	3.76571e-16	TTATTCATCAGCAGCTCCTCCTCGATATTCGGCAATATGCGTCAGCACCC
20L:4D	Experiment 2	DM14719P3	0.0122185	-2.42209												JAN33436	Class B secretin G-protein coupled receptor GPRmth5	Daphnia magna	5.562e-09	CGATTGGATTGACTTTCAAATTCGGCCGTGGTACTACTAGGCGTGGCGAT
20L:4D	Experiment 2	DM14949P1	0.0215894	2.42741	Ndufb8	92	7e-16	242247186	similar to CG3192 CG3192-PA	75.19	NM_001162698.1	Acyrthosiphon pisum	242247186	NM_001162698						TGGCCATGTCCGCAGCCTGGTACGTCGTTGTCCAATCATTCGTCGATCGAGTCGTCAAGC
20L:4D	Experiment 2	DM15154P4	0.00115493	1.56003												JAN65815	hypothetical protein	Daphnia magna	3.59641e-73	TGGTGATACAATCTTTTGTAGTGACCACCACCGTGCAGTTATCGCGGGTC
20L:4D	Experiment 1	DM15242P3	0.00823659	-1.74655												KZS20008	Cyclin-dependent kinase 10	Daphnia magna	8.3921e-30	TTTGTATGCTCGACCACCTGATGGAGGTTTTGGACTCTGTGCTTTACGGG

## Sheet: Table S2
Table S2. Word bank of terms used for text mining analysis of transcripts differentially expressed in response to photoperiod in Daphnia magna.
Circadian Rhythm	circadian rhythm, circadian, rhythm, cryptochrome, photochrome, photoperiod, photo-period, photo, period, F-box, diurnal, nocturnal, wake, sleep, light cycle, light, blue light, ultraviolet light, ultaviolet
Sex Determination	sex, sexual, male, female, ovary, ovaries, testis, testes, teste, estrogen, androgen, methyl farnesoate, farnesoate, farnesoic acid, farnesoic, juvenile hormone, juvenile
Cuticle & Chitin	molt, molting, moult, moulting, cuticle, chitin, chitinase, collagen matrix, collagen, carapace, ecdysone, ecdysteroid, calcification, calcium, brood release, brood, epidermis, chitobiase, exoskeleton
Egg	reproduction, reproductive, reproduce, repro, egg, oogenesis, chorion, vitellogenenin, vitelline membrane, vitelline, diapause, diapausing, ephippia, ephippal, sex, sexual, male, female, notch, meiosis, parthenogenesis, parthenogenic, germ cell, germline, germ, yolk, albumin
Visual Cues	eye, vision, visual pigments, visual, photopigment, pigment, photoreception, photoreceptor, phototaxis, photo, rhodopsin, opsin, retina, retinal, ommatidia, lens
